# Supplementary material for: An image-based high-content screening for compounds targeting Toxoplasma gondii repurposed inhibitors effective against the malaria parasite Plasmodium falciparum
Source: Front Cell Infect Microbiol. 2023 Mar 3;13:1102551. doi: 10.3389/fcimb.2023.1102551 (PMC10020723; doi:10.3389/fcimb.2023.1102551)
Supplement: Supplementary Table 2 — Small molecules, their corresponding chemical structures and functions based on the Tocris library data. [file Table_2.xlsx]

## Sheet: Sheet1
Molecule	Plate Number	Well	Cat.No	Synonym	Notes Comment	Library	Batch	Conc.	Conc. Unit	Solvent	Qty. Unit	Supplier name	Qty.	MSDS	CAS_Number	Synonym_2	Storage	Appearance	Solubility	References
	1	A02	2586	CFM 1571 hydrochloride	Soluble guanylyl cyclase (sGC) activator	Tocriscreen Total	1	10	mM	Dimethyl sulfoxide (DMSO)	µl	Tocris	250	http://www.tocris.com/literature/D__Literature_tempfiles_171632msds.pdf	268725-86-6	3-[3-(Dimethylamino)propoxy]-N-(4-methoxyphenyl)-1-(phenylmethyl)-1H-pyrazole-5-carboxamide hydrochloride	Store at +4°C	White crystalline solid	water to 100 mM DMSO to 100 mM	Selwood et al (2001) Synthesis and biological evaluation of novel pyrazoles and indazoles as activators of the nitric oxide receptor, soluble guanylate cyclase. J.Med.Chem. 44 78. Evgenov et al (2006) NO-independent stimulators and activators of soluble guanylate cyclase: discovery and therapeutic potential. Nat.Rev.Drug Discov. 5 755.
	1	A03	2508	Trap 101	Potent and selective NOP antagonist	Tocriscreen Total	1	10	mM	Dimethyl sulfoxide (DMSO)	µl	Tocris	250	http://www.tocris.com/literature/D__Literature_tempfiles_178014msds.pdf	873567-76-1	1-[1-(Cyclooctylmethyl)-1,2,3,6-tetrahydro-5-(hydroxymethyl)-4-pyridinyl]-3-ethyl-1,3-dihydro-2H-benzimidazol-2-one hydrochloride	Store at +4°C	White solid	DMSO to 50 mM	Trapella et al (2006) Identification of an achiral analogue of J-113397 as potent nociceptin/orphanin FQ receptor antagonist. Bioorg.Med.Chem. 14 692.
	1	A04	1994	ZK 93423	Potent benzodiazepine agonist	Tocriscreen Total	1	10	mM	Dimethyl sulfoxide (DMSO)	µl	Tocris	250	http://www.tocris.com/literature/D__Literature_tempfiles_160989msds.pdf	83910-44-5	4-(Methoxymethyl)-6-(phenylmethoxy)-9H-pyrido[3,4-b]indole-3-carboxylic acid ethyl ester hydrochloride	Desiccate at RT	Yellow solid	DMSO to 30 mM Ethanol to 5 mM	Stephens et al (1984) Discriminative stimulus properties of β-carbolines characterized as agonists and inverse agonists at central benzodiazepine receptors. Psychopharmacology 83 233. File and Baldwin (1987) Effects of β-carbolines in animal models of anxiety. Brain Res.Bull. 19 293. Cox et al (1998) Synthesis and evaluation of analogues of the partial agonist 6- (propyloxy)-4-(methoxymethyl)-β-c…
	1	A05	1497	Rimcazole dihydrochloride	σ2 antagonist. Also DAT inhibitor	Tocriscreen Total	2	10	mM	Dimethyl sulfoxide (DMSO)	µl	Tocris	250	http://www.tocris.com/literature/D__Literature_tempfiles_61885msds.pdf	75859-03-9	9-[3-(cis-3,5-Dimethyl-1-piperazinyl)propyl]-9H-carbazole dihydrochloride	Store at +4°C	White solid	Soluble to 10 mM in water	Ferris et al (1986) Evidence that the potential antipsychotic agent rimcazole (BW 234U) is a specific, competitive antagonist of sigma sites in brain. Life Sci. 38 2329. PMID:2873494 Husbands et al (1997) Isothiocyanate derivatives of 9-[3-(cis-3,5-dimethyl-1-piperazinyl)propyl]-carbazole (Rimcazole): irreversible ligands for the dopamine transporter. J.Med.Chem. 40 4340. PMID:9435903 Matsumoto e…
	1	A06	0620	4-PPBP maleate	Specific σ ligand, NMDA antagonist	Tocriscreen Total	2	10	mM	Dimethyl sulfoxide (DMSO)	µl	Tocris	250	http://www.tocris.com/literature/D__Literature_tempfiles_111278msds.pdf	201216-39-9	4-Phenyl-1-(4-phenylbutyl)piperidine maleate	Store at RT	White solid	ethanol to 25 mM DMSO to 25 mM	Glennon et al (1991) Novel 1-phenylpiperazine and 4-phenylpiperidine derivatives as high affinity σ ligands. J.Med.Chem. 34 3360. Whittemore et al (1997) Antagonism of N-methyl-D-aspartate receptors by σ site ligands: potency, subtype-selectivity and mechanisms of inhibition. J.Pharmacol.Exp.Ther. 282 326.
	1	A07	1396	Fenretinide	Synthetic retinoid. Potent anticancer agent	Tocriscreen Total	7	10	mM	Dimethyl sulfoxide (DMSO)	µl	Tocris	250	http://www.tocris.com/literature/D__Literature_tempfiles_207849msds.pdf	65646-68-6	N-(4-Hydroxyphenyl)retinamide	Store at -20°C	yellow solid	CAUTION - This product is light sensitive and we recommend that solutions are protected from exposure to light. Soluble to 100 mM in ethanol and to 100 mM in DMSO	Ulukaya and Wood (1999) Fenretinide and its relation to cancer. Cancer Treat.Rev. 25 229. PMID:10448131 Le Doze et al (2000) Pharmacokinetics of all-trans retinoic acid, 13-cis retinoic acid, and fenretinide in plasma and brain of rat. Drug Metab.Dispos. 28 205. PMID:10640519 Takahashi (2000) Antioxidant properties of N-(4-hydroxyphenyl)retinamide (fenretinide). Biol.Pharm.Bull. 23 222. PMID:1070…
	1	A08	1417	Daidzein	Arrests cell cycle in G1 phase	Tocriscreen Total	2	10	mM	Dimethyl sulfoxide (DMSO)	µl	Tocris	250	http://www.tocris.com/literature/D__Literature_tempfiles_26505msds.pdf	486-66-8	7-Hydroxy-3-(4-hydroxyphenyl)-4H-1-benzopyran-4-one	Desiccate at -20°C	White solid	DMSO to 100 mM 1eq. NaOH to 20 mM	Jing et al (1993) Differentiation of promyelocytic leukemia cells HL-60 induced by daidzein in vitro and in vivo. Anticancer Res. 13 1049. Higashi and Ogawara (1994) Daidzein inhibits insulin- or insulin-like growth factor-1-mediated signaling in cell cycle progression of Swiss 3T3 cells. Biochim.Biophys.Acta 1221 29. Casanova et al (1999) Development effects of dietary phytoestrogens in Sprague …
	1	A09	1697	Noscapine hydrochloride	Tubulin inhibitor; induces apoptosis	Tocriscreen Total	1	10	mM	Dimethyl sulfoxide (DMSO)	µl	Tocris	250	http://www.tocris.com/literature/D__Literature_tempfiles_68239msds.pdf	912-60-7	(3S)-6,7-Dimethoxy-3-[(5R)-5,6,7,8-tetrahydro-4-methoxy-6-methyl-1,3-dioxolo[4,5-g]isoquinolin-5-yl]-1 (3H)-isobenzofuranone hydrochloride	Desiccate at RT	White solid	1eq. HCl to 50 mM ethanol to 10 mM DMSO to 100 mM	Mourey et al (1992) [3H]Noscapine binding sites in brain: relationship to indoleamines and the phosphoinositide and adenylyl cyclase messenger systems. Mol.Pharmacol. 42 619. Mahmoudian and Mojaverian (2001) Effect of noscapine, the antitussive opioid alkaloid, on bradykinin-induced smooth muscle contraction in the isolated ileum of the guinea-pig. Acta Physiol.Hung. 88 231. Landen et al (2002) N…
	1	A10	1760	(±)-Blebbistatin	Selective inhibitor of myosin II	Tocriscreen Total	6	10	mM	Dimethyl sulfoxide (DMSO)	µl	Tocris	250	http://www.tocris.com/literature/D__Literature_tempfiles_234285msds.pdf	674289-55-5	([+/-])-1,2,3,3a-Tetrahydro-3a-hydroxy-6-methyl-1-phenyl-4H-pyrrolo[2,3-b]quinolin-4-one	Desiccate at +4°C	yellow solid	CAUTION - This product is light sensitive and we recommend that the solid and solutions are protected from exposure to light. DMSO to 100 mM	Straight et al (2002) Dissecting cytokinesis with small molecules. Amer.Soc.Cell Biol.Abstr. 2515. Straight et al (2003) Dissecting temporal and spatial control of cytokinesis with a myosin II inhibitor. Science 299 1743. Limouze et al (2004) Specificity of blebbistatin, an inhibitor of myosin II. J.Mus.Res.Cell Motil. 25 337.
	1	A11	1702	N6-Cyclopentyladenosine	Potent, selective A1 agonist	Tocriscreen Total	4	10	mM	Dimethyl sulfoxide (DMSO)	µl	Tocris	250	http://www.tocris.com/literature/D__Literature_tempfiles_237452msds.pdf	41552-82-3	N-Cyclopentyladenosine	Desiccate at +4°C	white solid	1eq. HCl to 100 mM Ethanol to 25 mM DMSO to 100 mM	Coffin and Spealman (1987) Behavioral and cardiovascular effects of analogs of adenosine in Cynomolgus monkeys. J.Pharmacol.Exp.Ther. 241 76. Van der Graaf et al (1997) Mechanism-based pharmacokinetic-pharmacodynamic modeling of the effects of N6-cyclopentyladenosine analogs on heart rate in rat: estimation of in vivo operational affinity and efficacy at adenosine A1 receptors. J.Pharmacol.Exp.Th…
	1	B02	2558	10-DEBC hydrochloride	Selective Akt/PKB inhibitor	Tocriscreen Total	1	10	mM	Dimethyl sulfoxide (DMSO)	µl	Tocris	250	http://www.tocris.com/literature/D__Literature_tempfiles_167034msds.pdf	201788-90-1	10-[4'-(N,N-Diethylamino)butyl]-2-chlorophenoxazine hydrochloride	Desiccate at +4°C	Off-white solid	Water to 100 mM DMSO to 100 mM	Thimmaiah et al (1992) Synthesis and chemical characterization of N-substituted phenoxazines directed toward reversing vinca alkaloid resistance in multidrug-resistant cancer cells. J.Med.Chem. 35 3358. Thimmaiah et al (2005) Identification of N10-substituted phenoxazines as potent and specific inhibitors of Akt signaling. J.Biol.Chem. 36 31924.
	1	B03	2160	Bax channel blocker	Inhibits Bax-mediated mitochondrial cytochrome c release	Tocriscreen Total	1	10	mM	Dimethyl sulfoxide (DMSO)	µl	Tocris	250	http://www.tocris.com/literature/D__Literature_tempfiles_120428msds.pdf	335165-68-9	3,6-Dibromo-α-(1-piperazinylmethyl)-9H-carbazole-9-ethanol dihydrochloride	Desiccate at RT	White solid	water to 5 mM DMSO to 100 mM	Bombrun et al (2003) 3,6-Dibromocarbazole piperazine derivatives of 2-propanol as first inhibitors of cytochrome c release via Bax channel modulation. J.Med.Chem. 46 21.
	1	B04	3517	Nebivolol hydrochloride	Highly selective β1-adrenoceptor antagonist	Tocriscreen Total	1	10	mM	Dimethyl sulfoxide (DMSO)	µl	Tocris	250	http://www.tocris.com/literature/D__Literature_tempfiles_228318msds.pdf	152520-56-4	([+/-])-[2R*(1S*5S*(S*))]-α,α'-[Iminobis(methylene)bis(6-fluoro-3,4-dihydro-2H-1-benzopyran-2-methanol)	Desiccate at RT	white solid	DMSO to 100 mM Ethanol to 10 mM	Pauwels et al (1988) The receptor binding profile of the new antihypertensive agent nebivolol and its stereoisomers compared with various β- adrenergic blockers. Mol.Pharmacol. 34 843. Georgescu et al (2007) Protective effects of nebivolol and reversal of endothelial dysfunction in diabetes associated with hypertension. Eur.J.Pharmacol. 570 149. Georgescu et al (2008) Nebivolol induces a hyperpol…
	1	B05	0918	3 α-Bis-(4-fluorophenyl) methoxytropane hydrochloride	Potent dopamine uptake inhibitor	Tocriscreen Total	1	10	mM	Dimethyl sulfoxide (DMSO)	µl	Tocris	250	http://www.tocris.com/literature/D__Literature_tempfiles_9228msds.pdf	202646-03-5		Store at RT	White solid	Soluble to 100 mM in DMSO	Newman et al (1994) Novel 3α-(diphenylmethoxy)tropane analogs: potent dopamine uptake inhibitors without cocaine-like behavioural profiles. J.Med.Chem. 37 2258. Newman et al (1995) Novel 4'-substituted and 4'4''-disubstituted 3α- (diphenylmethoxy)tropane analogs as potent and selective dopamine uptake inhibitors. J.Med.Chem. 38 3933.
	1	B06	0955	(-)-MK 801 maleate	NMDA antagonist, less active enantiomer	Tocriscreen Total	1	10	mM	Dimethyl sulfoxide (DMSO)	µl	Tocris	250	http://www.tocris.com/literature/D__Literature_tempfiles_9452msds.pdf	77086-19-2	(5R,10S)-(-)-5-Methyl-10,11-dihydro-5H-dibenzo[a,d]cylcohepten-5,10-imine maleate	Store at RT	White solid	water to 25 mM physiological saline to 25 mM	Thompson et al (1990) Synthesis and pharmacological evaluation of a series of dibenzo[a,d]cycloalkenimines as N-Methyl-D- aspartate antagonists. J.Med.Chem. 33 789. Genovese and Lu (1991) Effects of MK-801 stereoisomers on schedule- controlled behavior in rats. Psychopharmacology. 105 477.
	1	B07	1415	1400W dihydrochloride	Potent, highly selective iNOS inhibitor	Tocriscreen Total	5	10	mM	Dimethyl sulfoxide (DMSO)	µl	Tocris	250	http://www.tocris.com/literature/D__Literature_tempfiles_240792msds.pdf	180001-34-7	N-[[3-(Aminomethyl)phenyl]methyl]-ethanimidamide dihydrochloride	Desiccate at RT	white solid	Soluble to 100 mM in water	Garvey et al (1997) 1400W is a slow, tight binding, and highly selective inhibitor of inducible nitric-oxide synthase in vitro and in vivo. J.Biol.Chem. 272 4959. PMID:9030556 Thomsen et al (1997) Selective inhibition of inducible nitric oxide inhibits tumor growth in vivo: studies with 1400W, a novel inhibitor. Cancer Res. 57 3300. PMID:9242464 Parmentier et al (1999) Selective inhibition of ind…
	1	B08	1398	Kenpaullone	Potent cyclin-dependent kinase inhibitor. Also inhibits GSK-3	Tocriscreen Total	2	10	mM	Dimethyl sulfoxide (DMSO)	µl	Tocris	250	http://www.tocris.com/literature/D__Literature_tempfiles_34499msds.pdf	142273-20-9	9-Bromo-7,12-dihydro-indolo[3,2-d][1]benzazepin-6(5H)-one	Store at RT	Tan solid	DMSO to 100 mM ethanol to 5 mM	Zaharevitz et al (1999) Discovery and initial characterization of the paullones, a novel class of small-molecule inhibitors of cyclin-dependent kinases. Cancer Res. 59 2566. Schultz et al (1999) Paullones, a series of cyclin-dependent kinase inhibitors: synthesis, evaluation of CDK1/cyclin B inhibition, and in vitro antitumor activity. J.Med.Chem. 42 2909. Buolamwini (2000) Cell cycle targets in …
	1	B09	1381	GW 5074	Potent, selective c-Raf1 kinase inhibitor	Tocriscreen Total	3	10	mM	Dimethyl sulfoxide (DMSO)	µl	Tocris	250	http://www.tocris.com/literature/D__Literature_tempfiles_11493msds.pdf	220904-83-6	3-(3,5-Dibromo-4-hydroxy-benzylidene)-5-iodo-1,3-dihydro-indol-2-one	Desiccate at -20°C	Yellow solid	CAUTION - This product is light sensitive and we recommend that the solid material and any solutions obtained are protected from exposure to light. ethanol to 1 mM DMSO to 100 mM	Lackey et al (2000) The discovery of potent cRaf1 kinase inhibitors. Bioorg.Med.Chem.Lett. 10 223. Varga et al (2002) Involvement of Raf-1 in chronic delta-opioid receptor agonist-mediated adenylyl cyclase superactivation. Eur.J.Pharmacol. 451 101. Breslin et al (2003) VEGF increases endothelial permeability by separate signaling pathways involving ERK-1/2 and nitric oxide. Am.J.Physiol.Heart Cir…
	1	B10	1322	GR 113808	Potent, selective 5-HT4 antagonist	Tocriscreen Total	3	10	mM	Dimethyl sulfoxide (DMSO)	µl	Tocris	250	http://www.tocris.com/literature/D__Literature_tempfiles_187020msds.pdf	144625-51-4	1-Methyl-1H-indole-3-carboxylic acid, [1-[2-[(methylsulfonyl)amino]ethyl]-4-piperidinyl]methyl ester	Store at RT	White solid	Soluble to 25 mM in 1eq. HCl	Gale et al (1994) GR113808: a novel, selective antagonist with high affinity at the 5-HT4 receptor. Br.J.Pharmacol. 111 332. PMID:8012715 Eglen et al (1995) Central 5-HT4 receptors. TiPS 16 391. PMID:8578609 Van den Wyngaert et al (1997) Cloning and expression of a human serotonin 5-HT4 receptor cDNA. J.Neurochem. 69 1810. PMID:9349523 Prins et al (2000) An improved in vitro bioassay for the stud…
	1	B11	1356	MG 624	α7 neuronal nicotinic receptor antagonist	Tocriscreen Total	6	10	mM	Dimethyl sulfoxide (DMSO)	µl	Tocris	250	http://www.tocris.com/literature/D__Literature_tempfiles_58915msds.pdf	77257-42-2	N,N,N-Triethyl-2-[4-(2-phenylethenyl)phenoxy]ethanaminium iodide	Store at RT	White solid	Soluble to 20 mM in DMSO and to 10 mM in ethanol	Gotti et al (1998) 4-Oxystilbene compounds are selective ligands for neuronal nicotinic abungarotoxin receptors. Br.J.Pharmacol. 124 1197. PMID:9720791 Maggi et al (1999) Selective effects of a 4-oxystilbene derivative on wild and mutant neuronal chick α7 nicotinic receptor. Br.J.Pharmacol. 126 285. PMID:10051147
	1	C02	1709	CL 218872	Benzodiazepine agonist	Tocriscreen Total	1	10	mM	Dimethyl sulfoxide (DMSO)	µl	Tocris	250	http://www.tocris.com/literature/D__Literature_tempfiles_104024msds.pdf	66548-69-4	3-Methyl-6-[-3-(trifluoromethyl)phenyl]-1,2,4-triazolo[4,3-b]pyridazine	Store at RT	White solid	DMSO to 50 mM ethanol to 25 mM	Squires et al (1979) Some properties of brain specific benzodiazepine receptors: new evidence for multiple receptors. Pharmacol.Biochem.Behav. 10 825. Lippa et al (1979) Benzodiazepine receptors: cellular and behavioral characteristics. Pharmacol.Biochem.Behav. 10 831. Sieghart (1995) Structure and pharmacology of γ-aminobutyric acidA receptor subtypes. Pharmacol.Rev. 47 181.
	1	C03	2665	BMS 191011	Potent Maxi-K channel opener (BKCa, KCa1.1)	Tocriscreen Total	1	10	mM	Dimethyl sulfoxide (DMSO)	µl	Tocris	250	http://www.tocris.com/literature/D__Literature_tempfiles_178740msds.pdf	202821-81-6	3-[(5-Chloro-2-hydroxyphenyl)methyl]-5-[4-(trifluoromethyl)phenyl]-1,3,4-oxadiazol-2(3H)-one	Store at RT	White solid	DMSO to 100 mM ethanol to 15 mM	Hewawasam et al (2003) Synthesis of water-soluble prodrugs of BMS-191011: a Maxi-K channel opener targeted for post-stroke neuroprotection. Bioorg.Med.Chem.Letts. 13 1695. Romine et al (2007) 3-[(5-chloro-2-hydroxyphenyl)methyl]-5-[4-trifluoromethyl)phenyl]-1,3,4- oxadiazol-2(3H)-one, BMS-191011: opener of large-conductance Ca2+-activated potassium (Maki-K) channels, identification, solubility, a…
	1	C04	0930	ZD 7114 hydrochloride	β3 agonist	Tocriscreen Total	1	10	mM	Dimethyl sulfoxide (DMSO)	µl	Tocris	250	http://www.tocris.com/literature/D__Literature_tempfiles_9318msds.pdf	129689-30-1	(S)-4-[2-Hydroxy-3-phenoxypropylaminoethoxy]-N-(2-methoxyethyl)phenoxyacetamide hydrochloride	Store at RT	White solid	Soluble to 100 mM in DMSO	Growcott et al (1993) Evaluation of ICI D7114, a putative stimulant of brown adipocytes, on histamine-contracted guinea-pig ileum. Br.J.Pharmacol. 109 1212. PMID:8104647 How (1993) β3-Adrenergic agonists. Drugs Future 18 529. Savontaus et al (1998) Effects of ZD7114, a selective β3-adrenoceptor agonist, on neuroendocrine mechanisms controlling energy balance. Eur.J.Pharmacol. 347 265. PMID:9653893
	1	C05	0924	(+)-MK 801 maleate	Non-competitive NMDA antagonist, acts at ion channel site	Tocriscreen Total	8	10	mM	Dimethyl sulfoxide (DMSO)	µl	Tocris	250	http://www.tocris.com/literature/D__Literature_tempfiles_177792msds.pdf	77086-22-7	(5S,10R)-(+)-5-Methyl-10,11-dihydro-5H-dibenzo[a,d]cyclohepten-5,10-imine maleate	Store at RT	White crystalline solid	Soluble to 25 mM in water and to 100 mM in DMSO	Wong et al (1986) The anticonvulsant MK 801 is a potent N-methyl-D-aspartate antagonist. Proc.Natl.Acad.Sci.U.S.A. 83 7104. PMID:3529096 Gill et al (1991) The neuroprotective action of dizocilpine (MK-801) in the rat middle cerebral artery occlusion model of focal ischaemia. Br.J.Pharmacol. 103 2030. PMID:1912992 Hatfield et al (1992) The dose-response relationship and therapeutic window for dizo…
	1	C06	0162	S-Sulfo-L-cysteine sodium salt	Group I agonist	Tocriscreen Total	4	10	mM	Dimethyl sulfoxide (DMSO)	µl	Tocris	250	http://www.tocris.com/literature/D__Literature_tempfiles_53053msds.pdf	1637-71-4		Desiccate at -20°C	Off-white solid	CAUTION - Solutions of this product should be made up and used on the day of preparation. Solutions that are frozen should be aliquoted and used within 1 week. water to 100 mM	Mewett et al (1983) Pharmacology of the excitatory actions of sulphonic and sulphinic amino acids. In CNS Receptors: From Molecular Pharmacology to Behaviour. Eds Mandel and DeFeudis p163, Raven Press, New York. Olverman et al (1988) Structure/activity relations of NMDA receptor ligands as studied by their inhibition of [3H]-D-2-amino-5-phosphonopentanoic acid binding in rat brain membranes. Neur…
	1	C07	1228	Nocodazole	Microtubule inhibitor	Tocriscreen Total	1	10	mM	Dimethyl sulfoxide (DMSO)	µl	Tocris	250	http://www.tocris.com/literature/D__Literature_tempfiles_11131msds.pdf	31430-18-9	[5-(2-Thienylcarbonyl)-1H-benzimidazol-2-yl]carbonic acid, methyl ester	Store at RT	White solid	Soluble to 100 mM in DMSO	Rennison et al (1992) Investigation of the role of microtubules in protein secretion from lactating mouse mammary epithelial cells. J.Cell.Sci. 102 239. PMID:1400631 Vasquez et al (1997) Nanomolar concentrations of nocodazole alter microtubule dynamic instability in vivo and in vitro. Mol.Biol.Cell 8 973. PMID:9201709 Mikhailov and Gundersen` (1998) Relationship between microtubule dynamics and l…
	1	C08	2653	Pifithrin-µ	Inhibitor of p53-mitochondrial binding	Tocriscreen Total	1	10	mM	Dimethyl sulfoxide (DMSO)	µl	Tocris	250	http://www.tocris.com/literature/D__Literature_tempfiles_174069msds.pdf	64984-31-2	2-Phenylethynesulfonamide	Store at +4°C	White solid	CAUTION - This product is light sensitive and we recommend that solutions are protected from exposure to light. DMSO to 100 mM ethanol to 100 mM	Strom et al (2006) Small-molecule inhibitor of p53 binding to mitochondria protects mice from gamma radiation. Nat.Chem.Biol. 2 474. Leu et al (2009) A small molecule inhibitor of inducible heat shock protein 70 (HSP70). Mol.Cell 36 15. Kawamura et al (2009) Linking the p53 tumor suppressor pathway to somatic cell reprogramming. Nature 460 1140.
	1	C09	3745	RN 1747	Selective TRPV4 agonist	Tocriscreen Total	2	10	mM	Dimethyl sulfoxide (DMSO)	µl	Tocris	250	http://www.tocris.com/literature/D__Literature_tempfiles_252908msds.pdf	102448-59-6	1-(4-Chloro-2-nitrophenyl)sulfonyl-4-benzylpiperazine	Store at +4°C	Pale yellow solid	DMSO to 100 mM	Vincent et al (2009) Identification and characterization of novel TRPV4 modulators. Biochem.Biophys.Res.Comms. 389 490.
	1	C10	1321	ZM 336372	Potent, selective c-Raf inhibitor	Tocriscreen Total	2	10	mM	Dimethyl sulfoxide (DMSO)	µl	Tocris	250	http://www.tocris.com/literature/D__Literature_tempfiles_11330msds.pdf	208260-29-1	3-(Dimethylamino)-N-[3-[(4-hydroxybenzoyl)-amino]-4-methylphenyl]benzamide	Store at +4°C	White solid	DMSO to 100 mM	Hall-Jackson et al (1999) Paradoxical activation of Raf by a novel Raf inhibitor. Chem.Biol. 6 559. Wartenberg et al (2001) Down-regulation of intrinsic p-glycoprotein expression in multicellular prostate tumor spheroids by reactive oxygen species. J.Biol.Chem. 276 17420.
	1	C11	1284	Olomoucine	Cyclin-dependent kinase inhibitor	Tocriscreen Total	1	10	mM	Dimethyl sulfoxide (DMSO)	µl	Tocris	250	http://www.tocris.com/literature/D__Literature_tempfiles_11269msds.pdf	101622-51-9	6-(Benzylamino)-2-(2-hydroxyethylamino)-9-methylpurine	Desiccate at -20°C	White solid	Soluble to 50 mM in ethanol	Vesely et al (1994) Inhibition of cyclin-dependent kinases by purine analogues. Eur.J.Biochem. 224 771. Abraham et al (1995) Cellular effects of olomoucine, an inhibitor of cyclin-dependent kinases. Biol.Cell 83 105. Alessi et al (1998) The cyclin-dependent kinase inhibitors olomoucine and roscovitine arrest human fibroblasts in G1 phase by specific inhibition of CDK2 kinase activity. Exp.Cell.Re…
	1	D02	1134	CGP 12177 hydrochloride	β3 partial agonist. β1/β2 antagonist.	Tocriscreen Total	4	10	mM	Dimethyl sulfoxide (DMSO)	µl	Tocris	250	http://www.tocris.com/literature/D__Literature_tempfiles_10542msds.pdf	81047-99-6	4-[3-[(1,1-Dimethylethyl)amino]2-hydroxypropoxy]-1,3-dihydro-2H-benzimidazol-2-one hydrochloride	Store at RT	White solid	Soluble to 50 mM in water	Staehelin et al (1983) CGP-12177. A hydrophilic beta-adrenergic receptor radioligand reveals high affinity binding of agonists to intact cells. J.Biol.Chem. 258 3496. PMID:6131886 Strosberg and Pietri-Rouxel (1996) Function and regulation of the β3-adrenoceptor. TiPS 17 373. PMID:8979772 Galitzky et al (1998) On the presence of a putative fourth β-adrenoceptor in human adipose tissue. TiPS 19 164…
	1	D03	2137	2,3-DCPE hydrochloride	Selectively induces cancer cell apoptosis	Tocriscreen Total	1	10	mM	Dimethyl sulfoxide (DMSO)	µl	Tocris	250	http://www.tocris.com/literature/D__Literature_tempfiles_115154msds.pdf	418788-90-6	2-[[3-(2,3-Dichlorophenoxy)propyl]amino]ethanol hydrochloride	Desiccate at -20°C	White solid	water to 100 mM phosphate buffered saline to 100 mM	Wu et al (2004) Induction of apoptosis and down-regulation of Bcl-XL in cancer cells by a novel small molecule, 2[[3-(2,3- Dichlorophenoxy)propyl]amino]ethanol. Cancer Res. 64 1110. Zhu et al (2004) Induction of S-phase arrest and p21 overexpression by a small molecule 2[[3-(2,3-dichlorophenoxy)propyl]amino]ethanol in correlation with activation of ERK. Oncogene 23 4984.
	1	D04	0917	3-CPMT	Dopamine uptake inhibitor	Tocriscreen Total	2	10	mM	Dimethyl sulfoxide (DMSO)	µl	Tocris	250	http://www.tocris.com/literature/D__Literature_tempfiles_9226msds.pdf	14008-79-8	3α-[(4-Chlorophenyl)phenylmethoxy] tropane hydrochloride	Store at RT		DMSO to 75 mM	Newman et al (1994) Novel 3α-(diphenylmethoxy)tropane analogs: potent dopamine uptake inhibitors without cocaine-like behavioural profiles. J.Med.Chem. 37 2258. Newman et al (1995) Novel 4'-substituted and 4'4''-disubstituted 3α- (diphenylmethoxy)tropane analogs as potent and selective dopamine uptake inhibitors. J.Med.Chem. 38 3933.
	1	D05	0961	SYM 2206	Non-competitive AMPA antagonist	Tocriscreen Total	9	10	mM	Dimethyl sulfoxide (DMSO)	µl	Tocris	250	http://www.tocris.com/literature/D__Literature_tempfiles_135361msds.pdf	173952-44-8	([+/-])-4-(4-Aminophenyl)-1,2-dihydro-1-methyl-2-propylcarbamoyl-6,7-methylenedioxyphthalazine	Store at RT	White solid	ethanol to 100 mM DMSO to 100 mM	Li et al (1996) Kainate-receptor-mediated sensory synaptic transmission in mammalian spinal cord. Nature 397 161. Pelletier et al (1996) Substituted 1,2-dihydrophthalazines: potent, selective and non-competitive inhibitors of the AMPA receptor. J.Med.Chem. 39 343. Bleakman et al (2002) Kainate receptor agonists, antagonists and allosteric modulators. Curr.Pharm.Des. 8 873.
	1	D06	0329	(S)-3-Carboxy-4-hydroxyphenylglycine	Group I antagonist/group II agonist	Tocriscreen Total	4	10	mM	Dimethyl sulfoxide (DMSO)	µl	Tocris	250	http://www.tocris.com/literature/D__Literature_tempfiles_60000msds.pdf	55136-48-6		Store at RT	White solid	Whilst supplied of high purity, this material is very sensitive to air and light promoted oxidation, and may discolour slightly over time, particularly when in solution. Chemical and pharmacological analysis shows that this discolouration has no noticeable effect on its properties and can be safely ignored. Nonetheless, as a precautionary measure we recommend that the solid material be stored at …	Watkins et al (1987) Recent advances in the pharmacology of excitatory amino acids. In Excitatory Amino Acid Transmission. Eds. Hicks, Lodge & McLennan, pp 19-26, Liss, New York. Hayashi et al (1994) Analysis of agonist and antagonist activities of phenylglycine derivatives for different cloned metabotropic glutamate receptor sub-types. J.Neurosci. 14 3370. Watkins and Collingridge (1994) Phenylg…
	1	D07	1231	Brefeldin A	Disrupts protein translocation to Golgi	Tocriscreen Total	4	10	mM	Dimethyl sulfoxide (DMSO)	µl	Tocris	250	http://www.tocris.com/literature/D__Literature_tempfiles_224594msds.pdf	20350-15-6	1,6,7,8,9,11aβ,12,13,14,14aα-Decahydro-1β,13α-dihydroxy-6β-methyl-4H-cyclopent(f)oxacyclotridecin-4-one	Desiccate at -20°C	white crystalline solid	Soluble to 50 mM in DMSO and to 10 mM in ethanol	Ktistakis et al (1992) Action of brefeldin A blocked by activation of a pertussis-toxin-sensitive G protein. Nature 356 344. Tsai et al (1994) Identification of a brefeldin A-insensitive guanine nucleotide-exchange protein for ADP-ribosylation factor in bovine brain. Proc.Natl.Acad.Sci.USA 91 3063. Morinaga et al (1996) Isolation of a brefeldin A-inhibited guanine nucleotide- exchange protein for…
	1	D08	3037	SU 5416	VEGFR inhibitor. Also inhibits KIT, RET, MET and FLT3	Tocriscreen Total	3	10	mM	Dimethyl sulfoxide (DMSO)	µl	Tocris	250	http://www.tocris.com/literature/D__Literature_tempfiles_237388msds.pdf	204005-46-9	3-[(3,5-Dimethyl-1H-pyrrol-2-yl)methylene]-1,3-dihydro-2H-indol-2-one	Desiccate at -20°C	yellow/orange solid	Soluble to 100 mM in DMSO and to 100 mM in ethanol	Fong et al (1999) SU5416 is a potent and selective inhibitor of the vascular endothelial growth factor receptor (Flk-1/KDR) that inhibits tyrosine kinase catalysis, tumor vascularisation, and growth of multiple tumor types. Cancer Res. 59 99. PMID:9892193 Smolich et al (2001) The antiangiogenic protein kinase inhibitors SU5416 and SU6668 inhibit the SCF receptor (c-Kit) in a human myeloid leukemi…
	1	D09	2743	Caffeic acid phenethyl ester	Specific inhibitor of NF-κB activation	Tocriscreen Total	1	10	mM	Dimethyl sulfoxide (DMSO)	µl	Tocris	250	http://www.tocris.com/literature/D__Literature_tempfiles_179583msds.pdf	104594-70-9	3-(3,4-Dihydroxyphenyl)-2-propenoic acid 2-phenylethyl ester	Store at -20°C	Off-white solid	CAUTION - This product is light sensitive and we recommend that solutions are protected from exposure to light. DMSO to 100 mM ethanol to 100 mM	Sud'ina et al (1993) Caffeic acid phenethyl ester as a lipoxygenase inhibitor with antioxidant properties. FEBS Lett. 329 21. Natarajan et al (1996) Caffeic acid phenethyl ester is a potent and specific inhibitor of activation of nuclear transcription factor NF-κB. Proc.Natl.Acad.Sci.USA 93 9090. Fitzpatrick et al (2001) Caffeic acid phenethyl ester, an inhibitor of nuclear factor-κB, attenuates …
	1	D10	3336	A 769662	Potent AMPK activator	Tocriscreen Total	5	10	mM	Dimethyl sulfoxide (DMSO)	µl	Tocris	250	http://www.tocris.com/literature/D__Literature_tempfiles_249141msds.pdf	844499-71-4	6,7-Dihydro-4-hydroxy-3-(2'-hydroxy[1,1'-biphenyl]-4-yl)-6-oxo-thieno[2,3-b]pyridine-5-carbonitrile	Store at +4°C	off-white solid	CAUTION - This product is light sensitive and we recommend that the solid and solutions are protected from exposure to light. DMSO to 100 mM ethanol to 10 mM	Cool et al (2006) Identification and characterization of a small molecule AMPK activator that treats key components of type 2 diabetes and the metabolic syndrome. Cell Met. 3 403. Sanders et al (2007) Defining the mechanism of activation of AMP-activated protein kinase by the small molecule A-769662, a member of the thienopyridone family. J.Biol.Chem. 282 32539. Scott et al (2008) Thienopyridone …
	1	D11	3271	Compound 401	Selective DNA-PK and mTOR inhibitor	Tocriscreen Total	1	10	mM	Dimethyl sulfoxide (DMSO)	µl	Tocris	250	http://www.tocris.com/literature/D__Literature_tempfiles_216305msds.pdf	168425-64-7	2-(4-Morpholinyl)-4H-pyrimido[2,1-a]isoquinolin-4-one	Store at RT	beige	DMSO to 10 mM ethanol to 5 mM	Griffen et al (2005) Selective benzopyranone and pyrimido[2,1-α]isoquinolin-4-one inhibitors of DNA-dependent protein kinase: synthesis, structure-activity studies and radiosensitization of a human tumor cell line in vitro. J.Med.Chem. 48 569. Ballo et al (2007) Inhibition of mammalian target of rapamycin signaling by 2-(morpholin-1-yl)oyrimido[2,1-α]isoquinolin-4-one. J.Biol.Chem. 282 24463.
	1	E02	1133	BRL 44408 maleate	Selective α2A antagonist	Tocriscreen Total	10	10	mM	Dimethyl sulfoxide (DMSO)	µl	Tocris	250	http://www.tocris.com/literature/D__Literature_tempfiles_147660msds.pdf	118343-19-4	2-[(4,5-Dihydro-1H-imidazol-2-yl)methyl]-2,3-dihydro-1-methyl-1H-isoindole maleate	Desiccate at -20°C	Off-white solid	CAUTION - Solutions of this product should be made up and used on the same day. Solutions that are frozen should be aliquoted and used within 1 week. water to 100 mM phosphate buffered saline to 100 mM	Young et al (1989) Novel α2-adrenoceptor antagonists show selectivity for α2A- and α2B-adrenoceptor subtypes. Eur.J.Pharmacol. 168 381. Kiss et al (1995) Subtype-specificity of the presynaptic alpha 2-adrenoceptors modulating hippocampal norepinephrine release in rat. Brain Res. 674 238. Gavin et al (1997) α2C-adrenoceptors mediate contractile responses to noradrenaline in the human saphenous vei…
	1	E03	2669	TC 1	High affinity σ1 ligand	Tocriscreen Total	2	10	mM	Dimethyl sulfoxide (DMSO)	µl	Tocris	250	http://www.tocris.com/literature/D__Literature_tempfiles_179865msds.pdf	362512-81-0	(N-(3'-Fluorophenyl)ethyl-4-azahexacyclo[5.4.1.02,6.03,10.05,9.08,11]dodecan-3-ol	Store at RT	White solid	DMSO to 50 mM ethanol to 50 mM	Liu et al (2007) Trishomocubanes: novel σ ligands modulate cocaine-induced behavioural effects. Eur.J.Pharmacol. 555 37.
	1	E04	0929	ICI 215,001 hydrochloride	β3 agonist	Tocriscreen Total	2	10	mM	Dimethyl sulfoxide (DMSO)	µl	Tocris	250	http://www.tocris.com/literature/D__Literature_tempfiles_9316msds.pdf	141269-99-0	(S)-4-[2-Hydroxy-3-phenoxypropylaminoethoxy]phenoxyacetic acid hydrochloride	Store at RT	White solid	DMSO to 100 mM	Howe (1993) β3-Adrenergic agonists. Drugs Future 18 529.
	1	E05	0549	Methylergometrine maleate	Active metabolite of methysergide (Cat. No. 1064)	Tocriscreen Total	1	10	mM	Dimethyl sulfoxide (DMSO)	µl	Tocris	250	http://www.tocris.com/literature/D__Literature_tempfiles_7432msds.pdf	113-42-8	[8β(S)]-9,10-Didehydro-N-[1-(hydroxymethyl)propyl]-6-methylergoline-8-carboxamide maleate	Desiccate at RT	White solid	Soluble to 25 mM in water	Merck Index 12 6147. Muller-Schweinitzer and Tapparelli (1986) Methylergometrine, an active metabolite of methysergide. Cephalalgia 6 35. PMID:3698092 MacLennan and Martin (1990) Actions of non-peptide ergot alkaloids at 5-HT1-like and 5-HT2 receptors mediating vascular smooth muscle contraction. Naunyn Schmiedebergs Arch.Pharmacol. 342 120. PMID:2234096 Pertz (1993) 5-Hydroxytryptamine (5-HT) co…
	1	E06	0342	(RS)-3,5-DHPG	Selective group I mGlu agonist	Tocriscreen Total	19	10	mM	Dimethyl sulfoxide (DMSO)	µl	Tocris	250	http://www.tocris.com/literature/D__Literature_tempfiles_248243msds.pdf	19641-83-9	(RS)-3,5-Dihydroxyphenylglycine	Desiccate at -20°C	white solid	Whilst supplied of high purity, this product is very sensitive to air and light promoted oxidation, and may discolour slightly over time. Chemical and pharmacological analysis shows that this discolouration has no noticeable effect on its properties and can be safely ignored. Further analysis has shown that this product rapidly decomposes when dissolved in alkaline solution. Therefore, as a preca…	Ito et al (1992) 3,5-Dihydroxyphenylglycine: a potent agonist of metabotropic glutamate receptors. NeuroReport 3 1013. Pellegrini-Giampietro et al (1996) Pharmacological characterization of metabotropic glutamate recpetors coupled to phopholipase D in the rat hippocampus. Br.J.Pharmacol. 118 1035. Mistry et al (1998) Regulation of phosphoinositide turnover in neonatal rat cerebral cortex by group…
	1	E07	3547	Serotonin	Endogenous 5-HT receptor agonist	Tocriscreen Total	1	10	mM	Dimethyl sulfoxide (DMSO)	µl	Tocris	250	http://www.tocris.com/literature/D__Literature_tempfiles_238844msds.pdf	153-98-0	3-(2-Aminoethyl)-1H-indol-5-ol hydrochloride	Desiccate at +4°C	white solid	CAUTION - This product is light sensitive and we recommend that the solid material and any solutions obtained are protected from exposure to light. CAUTION - This product is hygroscopic and we recommend that it is desiccated upon arrival. Soluble to 100 mM in water and to 100 mM in DMSO	Barnes and Sharp (1999) A review of central 5-HT receptors and their function. Neuropharmacology 38 1083. PMID:10462127
	1	E08	3489	Astemizole	Orally active, potent H1 antagonist. Also hERG K+ channel blocker.	Tocriscreen Total	2	10	mM	Dimethyl sulfoxide (DMSO)	µl	Tocris	250	http://www.tocris.com/literature/D__Literature_tempfiles_248416msds.pdf	68844-77-9	1-[(4-Fluorophenyl)methyl]-N-[1-[2-(4-methoxyphenyl)ethyl]-4-piperidinyl]-1H-benzimidazol-2-amine	Store at +4°C	white solid	Soluble to 100 mM in DMSO and to 25 mM in ethanol	Laduron et al (1981) In vitro and in vivo binding characteristics of a new long-acting histamine H1 antagonist, astemizole. Mol.Pharmacol. 21 294. Cavalli et al (2002) Towards a pharmacophore for drugs inducing the long QT syndrome: Insights from a CoMFA study of hERG K+ channel blockers. J.Med.Chem. 45 3844. PMID:12190308 Chong et al (2006) A clinical drug library screen identifies astemizole as…
	1	E09	2742	Reserpine	Inhibitor of vesicular monoamine transport	Tocriscreen Total	2	10	mM	Dimethyl sulfoxide (DMSO)	µl	Tocris	250	http://www.tocris.com/literature/D__Literature_tempfiles_269588msds.pdf	50-55-5	(3β,16β,17α,18β,20α)-11,17-Dimethoxy-18-[(3,4,5-trimethoxybenzoyl)oxy]yohimban-16-carboxylic acid methyl ester	Store at RT	Off-white solid	DMSO to 100 mM	Schuldiner et al (1993) Reserpine binding to a vesicular amine transporter expressed in chinese hamster ovary fibroblasts. J.Biol.Chem. 268 29. Heslop and Curzon (1999) Effect of reserpine on behavioural responses to agonists at 5-HT1A, 5-HT1B, 5-HT2A, and 5-HT2C receptor subtypes. Neuropharmacology 38 883. Metzger et al (2002) Inhibitory effect of reserpine on dopamine transporter function. Eur.…
	1	E10	2777	Nefazodone hydrochloride	5-HT2A antagonist and 5-HT uptake inhibitor. Antidepressant	Tocriscreen Total	1	10	mM	Dimethyl sulfoxide (DMSO)	µl	Tocris	250	http://www.tocris.com/literature/D__Literature_tempfiles_180598msds.pdf	82752-99-6	2-[3-[4-(3-Chlorophenyl)-1-piperazinyl]propyl]-5-ethyl-2,4-dihydro-4-(2-phenoxyethyl)-3H-1,2,4-triazol-3-one hydrochloride	Desiccate at RT	White crystalline solid	1eq. HCl to 10 mM DMSO to 25 mM ethanol to 10 mM	Eison et al (1990) Nefazodone: preclinical pharmacology of a new antidepressant. Psychopharmacol. Bull. 26 311. Davis et al (1997) Nefazodone. A review of its pharmacology and clinical efficacy in the management of major depression. Drugs 53 608. Pullar et al (2000) LY367265, an inhibitor of the 5-hydroxytryptamine transporter and 5-hydroxytryptamine2A receptor antagonist: a comparison with the a…
	1	E11	3194	BIO	Potent, selective GSK-3 inhibitor	Tocriscreen Total	2	10	mM	Dimethyl sulfoxide (DMSO)	µl	Tocris	250	http://www.tocris.com/literature/D__Literature_tempfiles_273408msds.pdf	667463-62-9	(2'Z,3'E)-6-Bromoindirubin-3'-oxime	Store at +4°C	purple solid	CAUTION - This product is light sensitive and we recommend that solutions are protected from exposure to light. DMSO to 10 mM ethanol to 10 mM	Meijer et al (2003) GSK-3-selective inhibitors derived from tyrian purple indirubins. Chem.Biol. 10 1255. Polychronopoulos et al (2004) Structural basis for the synthesis of indirubins as potent and selective inhibtors of glycogen synthase kinase-3 and cyclin dependent kinases. J.Med.Chem. 47 935. Tseng et al (2006) The GSK-3 inhibitor BIO promotes proliferation in mammalian cardiomyocytes. Chem.…
	1	F02	0393	S-(-)-Atenolol	β1-antagonist. Active isomer of atenolol (Cat. No. 0387)	Tocriscreen Total	3	10	mM	Dimethyl sulfoxide (DMSO)	µl	Tocris	250	http://www.tocris.com/literature/D__Literature_tempfiles_76273msds.pdf	93379-54-5	S-(-)-4-[2-Hydroxy-3-[(1-methylethyl)amino]propoxy]benzeneacetamide	Store at RT	White crystalline solid	water to 25 mM	Merck Index 12 892. Stoschitzky et al (1993) Stereoselective features of (R)- and (S)-atenolol: clinical pharmacological, pharmacokinetic, and radioligand binding studies. Chirality 5 15.
	1	F03	2154	ZD 2079 hydrochloride	β3-adrenoceptor agonist	Tocriscreen Total	1	10	mM	Dimethyl sulfoxide (DMSO)	µl	Tocris	250	http://www.tocris.com/literature/D__Literature_tempfiles_115794msds.pdf	178600-17-4	4-[2-[[(2R)-2-Hydroxy-2-phenylethyl]amino]ethoxy]-benzeneacetic acid hydrochloride	Desiccate at +4°C	White solid	water to 25 mM	Trayhurn et al (1996) Rapid inhibition of ob gene expression and circulating leptin levels in lean mice by the β3-adrenoceptor agonists BRL 35135A and ZD2079. Biochem.Biophys.Res.Comm. 228 605. Brawley et al (2000) Role of endothelium/nitric oxide in atypical β-adrenoceptor- mediated relaxation in rat isolated aorta. Eur.J.Pharmacol. 398 285. Kozlowska et al (2003) Atypical β-adrenoceptors, diffe…
	1	F04	0870	MDL 11,939	5-HT2A antagonist	Tocriscreen Total	2	10	mM	Dimethyl sulfoxide (DMSO)	µl	Tocris	250	http://www.tocris.com/literature/D__Literature_tempfiles_85300msds.pdf	107703-78-6	α-Phenyl-1-(2-phenylethyl)-4-piperidinemethanol	Store at RT	White solid	Soluble to 50 mM in ethanol and to 50 mM in DMSO	Dudley et al (1988) Pharmacological effects of MDL 11,939: a selective, centrally acting antagonist of 5-HT2 receptors. Drug Dev.Res. 13 29. Schmidt et al (1991) 5-HT2 antagonists stereoselectively prevent the neurotoxicity of 3,4-methylenedioxymethamphetamine by blocking the acute stimulation of dopamine synthesis: reversal by L-Dopa. J.Pharmacol.Exp.Ther. 256 230. PMID:1899117 Aloyo and Harvey …
	1	F05	0767	Bifemelane hydrochloride	MAO-A and MAO-B inhibitor	Tocriscreen Total	2	10	mM	Dimethyl sulfoxide (DMSO)	µl	Tocris	250	http://www.tocris.com/literature/D__Literature_tempfiles_165820msds.pdf	90293-01-9	4-(2-Benzylphenoxy)-N-methylbutylamine hydrochloride	Desiccate at RT	White solid	Soluble to 100 mM in water and to 100 mM in DMSO	Tobe et al (1981) Pharmacological evaluation of 2-(4-methylaminobutoxy)diphenylmethane hydrochloride (MCl-2016), a new psychotropic drug with antidepressant activity. Arzneimittelforschung 31 1278. PMID:7197535 Naoi et al (1988) 4-(o-benzylphenoxy)-N-methylbutylamine (bifemelane) and other 4-(o-benzylphenoxy)-N-methylalkylamines as new inhibitors of type A and B monoamine oxidase. J.Neurochem. 50…
	1	F06	0186	cis-ACPD	Potent NMDA agonist. Also group II mGluR agonist	Tocriscreen Total	3	10	mM	Dimethyl sulfoxide (DMSO)	µl	Tocris	250	http://www.tocris.com/literature/D__Literature_tempfiles_5834msds.pdf	477331-06-9	([+/-])-1-Aminocyclopentane-cis-1,3-dicarboxylic acid	Store at RT	White solid	1eq. NaOH to 100 mM	Sunter et al (1991) Actions of the four isomers of 1-aminocyclopentane-1,3-dicarboxylate (ACPD) in the hemisected spinal cord of the neonatal rat. Br.J.Pharmacol. 104 337P. Schoepp et al (1991) In vitro and in vivo pharmacology of trans- and cis-([+/-])-1-amino-1,3- cyclopentanedicarboxylic acid: Dissociation of metabotropic and ionotropic excitatory amino acid receptor effects. J.Neurochem. 56 1…
	1	F07	1147	SKF 96365 hydrochloride	STIM1-mediated Ca2+ influx inhibitor	Tocriscreen Total	2	10	mM	Dimethyl sulfoxide (DMSO)	µl	Tocris	250	http://www.tocris.com/literature/D__Literature_tempfiles_125548msds.pdf	130495-35-1	1-[2-(4-Methoxyphenyl)-2-[3-(4-methoxyphenyl)propoxy]ethyl-1H-imidazole hydrochloride	Store at RT	White solid	Water to 100 mM	Mernitt et al (1990) SK&F96365, a novel inhibitor of receptor-mediated calcium entry. Biochem.J. 271 515. Leis et al (1995) On the inhibition of prostanoid formation by SK&F 96365, a blocker of receptor-operated calcium entry. Br.J.Pharmacol. 114 598. Gibson et al (1998) Capacitative Ca2+ entry and the regulation of smooth muscle tone. TiPS 19 266. Zhang et al (1999) Pharmacological characterizat…
	1	F08	1132	Harmane	Putative endogenous imidazoline ligand. Also MAO inhibitor	Tocriscreen Total	3	10	mM	Dimethyl sulfoxide (DMSO)	µl	Tocris	250	http://www.tocris.com/literature/D__Literature_tempfiles_107541msds.pdf	486-84-0	1-Methyl-9H-pyrido[3,4-b]indole	Store at RT	White solid	ethanol to 100 mM DMSO to 100 mM 1eq. HCl to 10 mM	Merck 12 4646. Glover et al (1982) β-Carbolines as selective monoamine oxidase inhibitors: in vivo implications. J.Neural Transm. 54 209. Hudson et al (1999) Harmane, norharmane and tetrahydro β-carboline have high affinity for rat imidazoline binding sites. Br.J.Pharmacol. 126 2P. Ernsberger et al (1999) The I 1 -imidazoline receptor and its cellular signalling pathways. Ann.N.Y.Acad.Sci. 881 35…
	1	F09	1202	SB 203580	Selective inhibitor of p38 MAPK	Tocriscreen Total	4	10	mM	Dimethyl sulfoxide (DMSO)	µl	Tocris	250	http://www.tocris.com/literature/D__Literature_tempfiles_206958msds.pdf	152121-47-6	4-[5-(4-Fluorophenyl)-2-[4-(methylsulfonyl)phenyl]-1H-imidazol-4-yl]pyridine	Desiccate at +4°C	cream coloured solid	Soluble to 25 mM in DMSO and to 100 mM in 1eq. HCl	Saklatvala et al (1996) Role for p38 mitogen-activated protein kinase in platelet aggregation caused by collagen on a thromboxane analogue. J.Biol.Chem. 271 6586. PMID:8636072 Borsch-Haubold et al (1998) Direct inhibition of cyclooxygenase-1 and -2 by the kinase inhibitors SB 203580 and PD 98059. J.Biol.Chem. 273 28766. PMID:9786874 Davies et al (2000) Specificity and mechanism of action of some …
	1	F10	3540	Orlistat	Pancreatic, gastric and carboxylester lipase inhibitor; antiobesity and antihypercholesterolemic activity	Tocriscreen Total	1	10	mM	Dimethyl sulfoxide (DMSO)	µl	Tocris	250	http://www.tocris.com/literature/D__Literature_tempfiles_229104msds.pdf	96829-58-2	N-Formyl-L-leucine (1S)-1-[[(2S,3S)-3-hexyl-4-oxo-2-oxetanyl]methyl]dodecyl ester	Desiccate at +4°C	white solid	CAUTION - This product is light sensitive and we recommend that solutions are protected from exposure to light. Soluble to 100 mM in DMSO and to 100 mM in ethanol	Hadvary et al (1991) The lipase inhibitor tetrahydrolipstatin binds covalently to the putative active site serine of pancreatic lipase. J.Biol.Chem. 266 2021. PMID:1899234 Kridel et al (2004) Orlistat is a novel inhibitor of fatty acid synthase with antitumor activity. Cancer Res. 64 2070. PMID:15026345 Enc et al (2008) Orlistat accelerates gastric emptying and attenuates GIP release in healthy s…
	1	F11	1110	Genistein	EGFR kinase inhibitor. Also estrogen and PPARγ ligand	Tocriscreen Total	3	10	mM	Dimethyl sulfoxide (DMSO)	µl	Tocris	250	http://www.tocris.com/literature/D__Literature_tempfiles_210822msds.pdf	446-72-0	5,7-Dihydroxy-3-(4-hydroxyphenyl)-4H-1-benzopyran-4-one	Desiccate at -20°C	yellow solid	Soluble to 100 mM in DMSO	Merck Index 12 4395. Akiyama et al (1987) Genistein, a specific inhibitor of tyrosine-specific protein kinases. J.Biol.Chem. 262 5592. PMID:3106339 Linassier et al (1990) Mechanisms of action in NIH-3T3 cells of genistein, an inhibitor of EGF receptor tyrosine kinase activity. Biochem.Pharmacol. 39 187. PMID:2153378 Migita et al (1994) Prevention of anti-CD3 monoclonal antibody-induced thymic apo…
	1	G02	2591	TCS 359	Potent FLT3 inhibitor	Tocriscreen Total	1	10	mM	Dimethyl sulfoxide (DMSO)	µl	Tocris	250	http://www.tocris.com/literature/D__Literature_tempfiles_173102msds.pdf	301305-73-7	2-[(3,4-Dimethoxybenzoyl)amino]-4,5,6,7-benzo[b]thiophene-3-carboxamide	Store at +4°C	White solid	DMSO to 30 mM	Patch et al (2006) Identification of 2-acylaminothiophene-3-carboxamides as potent inhibitors of FLT3. Bioorg.Med.Chem.Lett. 16 3282.
	1	G03	3707	VU 0361737	Selective positive allosteric modulator at mGlu4	Tocriscreen Total	1	10	mM	Dimethyl sulfoxide (DMSO)	µl	Tocris	250	http://www.tocris.com/literature/D__Literature_tempfiles_242911msds.pdf	1161205-04-4	N-(4-Chloro-3-methoxyphenyl)-2-pyridinecarboxamide	Store at RT	beige solid	DMSO to 100 mM	Engers et al (2009) Synthesis and evaluation of a series of heterobiarylamides that are centrally penetrant metabotropic glutamate receptor 4 (mGluR4) positive allosteric modulators (PAMs). J.Med.Chem. 52 4115.
	1	G04	0998	AH 11110 hydrochloride	Subtype-selective α1B ligand	Tocriscreen Total	1	10	mM	Dimethyl sulfoxide (DMSO)	µl	Tocris	250	http://www.tocris.com/literature/D__Literature_tempfiles_9695msds.pdf	179388-65-9	4-Imino-1-(2-phenylphenoxy)-4-piperidinebutan-2-ol hydrochloride	Store at RT	White solid	water to 25 mM 0	King et al (1994) AH 11110A is selective for the α1B-subtype of α1-adrenoceptors. Soc.Neurosci.Abstr. 20 526. Saussy et al (1996) Structure-activity relationships of a series of buspirone analogs at alpha-1 adrenoceptors: further evidence that rat aorta alpha-1 adrenoceptors are of the alpha-1D subtype. J.Pharmacol.Exp.Ther. 278 136. Eltze et al (2001) Failure of AH11110A to functionally discrimi…
	1	G05	1516	SDZ 21009	β-adrenoceptor antagonist. Also 5-HT1A/1B antagonist	Tocriscreen Total	1	10	mM	Dimethyl sulfoxide (DMSO)	µl	Tocris	250	http://www.tocris.com/literature/D__Literature_tempfiles_114607msds.pdf	39731-05-0	4-[3-[(1,1-Dimethylethyl)amino]-2-hydroxypropoxy]-1H-indole-2-carboxylic acid, 1-methylethyl ester	Store at RT	White solid	ethanol to 100 mM DMSO to 100 mM	Engel et al (1986) Identity of inhibitory presynaptic 5-hydroxytryptamine (5-HT) autoreceptors in the rat brain cortex with 5-HT1B binding sites. Naunyn-Schmied.Arch.Pharmacol. 332 1. Chojnacka-Wojcik and Przegalinski (1991) Evidence for the involvement of 5-HT1A receptors in the anticonflict effect of ipsapirone in rats. Neuropharmacology 30 703. Hoyer et al (1994) VII. International Union of Ph…
	1	G06	0328	(R)-3-Carboxy-4-hydroxyphenylglycine	Ionotropic glutamate receptor antagonist	Tocriscreen Total	3	10	mM	Dimethyl sulfoxide (DMSO)	µl	Tocris	250	http://www.tocris.com/literature/D__Literature_tempfiles_6587msds.pdf	13861-03-5		Store at RT	White crystalline solid	Whilst supplied of high purity, this material is very sensitive to air and light promoted oxidation, and may discolour slightly over time, particularly when in solution. Chemical and pharmacological analysis shows that this discolouration has no noticeable effect on its properties and can be safely ignored. Nonetheless, as a precautionary measure we recommend that the solid material be stored at …	Watkins et al (1987) Recent advances in the pharmacology of excitatory amino acids. In Excitatory Amino Acid Transmission. Eds. Hicks, Lodge & McLennan, pp 19-26, Liss, New York.
	1	G07	1101	Cyclosporin A	Calcineurin inhibitor	Tocriscreen Total	4	10	mM	Dimethyl sulfoxide (DMSO)	µl	Tocris	250	http://www.tocris.com/literature/D__Literature_tempfiles_216082msds.pdf	59865-13-3		Desiccate at -20°C	white crystalline solid	Soluble to 100 mM in DMSO and to 50 mM in ethanol	Merck Index 12 2821. Fruman et al (1992) Calcineurin phosphatase activity in T lymphocytes is inhibited by FK 506 and cyclosporin A. Proc.Natl.Acad.Sci.U.S.A. 89 3686. PMID:1373887 Brookemeier and Pfeiffer (1995) Inhibition of the mitochondrial permeability transition pore by cyclosporin A during long time frame experiments: relationship between pore opening and the activity of mitochondrial phos…
	1	G08	1099	Forskolin	Adenylyl cyclase activator	Tocriscreen Total	3	10	mM	Dimethyl sulfoxide (DMSO)	µl	Tocris	250	http://www.tocris.com/literature/D__Literature_tempfiles_142050msds.pdf	66575-29-9	[3R-(3α,4aβ,5β,6β,6aα,10α,10aβ,10bα)]-5-(Acetyloxy)-3-ethenyldodecahydro-6,10,10b-trihydroxy-3,4a,7,7,10a-pentamethyl-1H-naphtho [2,1-b]pyran-1-one	Desiccate at -20°C	White solid	ethanol to 10 mM DMSO to 25 mM	Merck Index 12 2359. Awad et al (1983) Interactions of forskolin and adenylate cyclase. J.Biol.Chem. 258 2960. Seamon et al (1983) Structure-activity relationships for activation of adenylate cyclase by the diterpene forskolin and its derivatives. J.Med.Chem. 26 436. Bhat et al (1983) The antihypertensive and positive inotropic diterpene forskolin: effects of structural modifications on its activ…
	1	G09	1098	Tranilast	Antiallergic, inhibits release from mast cells	Tocriscreen Total	2	10	mM	Dimethyl sulfoxide (DMSO)	µl	Tocris	250	http://www.tocris.com/literature/D__Literature_tempfiles_239116msds.pdf	53902-12-8	2-[[3-(3,4-Dimethoxyphenyl)-1-oxo-2-propenyl]amino]benzoic acid	Store at RT	Yellow solid	DMSO to 100 mM	Miyazawa et al (1996) Antiproliferative and c-myc mRNA suppressive effects of tranilast on newborn human vascular smooth muscle cells in culture. Br.J.Pharmacol. 118 915. Hishikawa et al (1996) Tranilast restores cytokine-induced nitric oxide production against platelet derived growth factor in vascular smooth muscle cells. J.Cardiovasc.Pharmacol. 28 200. Isaji et al (1997) Tranilast inhibits the…
	1	G10	1097	Taxol	Promotes assembly and inhibits disassembly of microtubules	Tocriscreen Total	5	10	mM	Dimethyl sulfoxide (DMSO)	µl	Tocris	250	http://www.tocris.com/literature/D__Literature_tempfiles_273587msds.pdf	33069-62-4	[2aR-[2aα,4β,4aβ,6α,9α(αR*,βS*),11α,12α,12aα,12bα]]-β-(Benzoylamino)-α-hydroxy-6,12b-bis(acetyloxy)-12-(benzoyloxy)- 2a,3,4,4a,5,6,9,10,11,12,12,12b-dodecahydro-4,11-dihydroxy-4a,8,13,13-tetramethyl-5-oxo-7,11-methano-1H-cyclodeca[3,4]benz[1,2-b] oxet-9-yl ester benzenepropanoic acid	Store at +4°C	White solid	Soluble to 25 mM in ethanol and to 100 mM in DMSO	Merck Index 12 7117. McGuire et al (1989) Taxol: a unique antineoplastic agent with significant activity in advanced ovarian epithelial neoplasms. Ann.Intern.Med. 111 273. PMID:2569287 Rowinsky et al (1990) Taxol: a novel investigational antimicrotubule agent. J.Natl.Cancer Inst. 82 1247. PMID:1973737 Rao et al (1999) Characterization of the taxol binding site on the microtubule. J.Biol.Chem. 274…
	1	G11	1093	Pirfenidone	Antifibrotic agent; regulates cytokine levels in vivo	Tocriscreen Total	6	10	mM	Dimethyl sulfoxide (DMSO)	µl	Tocris	250	http://www.tocris.com/literature/D__Literature_tempfiles_279079msds.pdf	53179-13-8	5-methyl-1-phenyl-2(1H)-pyridinone	Store at RT	Off-white solid	Soluble to 20 mM in water	Kehrer and Margolin (1997) Pirfenidone diminishes cyclophosphamide-induced lung fibrosis in mice. Toxicol.Lett. 90 125. PMID:9067480 Iyer et al (1999) Effects of pirfenidone on procollagen gene expression at the transcriptional level in bleomycin hamster model of lung fibrosis. J.Pharmacol.Exp.Ther. 289 211. PMID:10087006 Oku et al (2002) Pirfenidone suppresses tumor necrosis factor-α, enhances i…
	1	H02	2456	Co 101244 hydrochloride	Highly selective NR2B antagonist	Tocriscreen Total	1	10	mM	Dimethyl sulfoxide (DMSO)	µl	Tocris	250	http://www.tocris.com/literature/D__Literature_tempfiles_156312msds.pdf	193359-26-1	1-[2-(4-Hydroxyphenoxy)ethyl]-4-[(4-methylphenyl)methyl]-4-piperidinol hydrochloride	Store at +4°C	White solid	Water to 100 mM DMSO to 50 mM	Zhou et al (1999) 4-Hydroxy-1-[2-(4-hydroxyphenoxy)ethyl]-4-(4-methylbenzyl)piperidine: a novel, potent, and selective NR1/2B NMDA receptor antagonist. J.Med.Chem. 42 2993. Gill et al (2002) Pharmacological characterization of Ro 63-1908 (1-[2-(4-hydroxy-phenoxy)-ethyl]-4-(4- methyl-benzyl)-piperidin-4-ol), a novel subtype-selective N-methyl-D-aspartate antagonist. J.Pharmacol.Exp.Ther. 302 940. …
	1	H03	2096	DAU 5884 hydrochloride	M3 receptor antagonist	Tocriscreen Total	1	10	mM	Dimethyl sulfoxide (DMSO)	µl	Tocris	250	http://www.tocris.com/literature/D__Literature_tempfiles_141797msds.pdf	131780-47-7	8-Methyl-8-azabicyclo-3-endo[3.2.1]oct-3-yl-1,4-dihydro-2-oxo-3(2H)-quinazolinecarboxylic acid ester hydrochloride	Desiccate at +4°C	White solid	water to 50 mM DMSO to 100 mM	Doods et al (1993) Characterization of muscarinic receptors in guinea-pig uterus. Eur.J.Pharmacol. 250 223. Roffel et al (1993) Cholinergic contraction of the guinea pig lung strip is mediated by muscarinic M2-like receptors. Eur.J.Pharmacol. 250 267. Gosens et al (2003) Muscarinic M3-receptors mediate cholinergic synergism of mitogenesis in airway smooth muscle. Am.J.Respir.Cell Mol.Biol. 28 257…
	1	H04	0992	Isamoltane hemifumarate	5-HT1B antagonist	Tocriscreen Total	2	10	mM	Dimethyl sulfoxide (DMSO)	µl	Tocris	250	http://www.tocris.com/literature/D__Literature_tempfiles_69155msds.pdf	55050-95-8	1-[(1-Methylethyl)amino]-3-[2-(1H-pyrrol-1-yl)]-propan-2-ol hemifumarate	Desiccate at +4°C	Cream solid	Soluble to 10 mM in water	Waldmeier et al (1988) Interactions of isamoltane (CGP 361A), an anxiolytic phenoxypropanolamine derivative, with 5-HT1 receptor subtypes in the rat brain. Naunyn Schmiedebergs Arch.Pharmacol. 337 609. PMID:2905765
	1	H05	1440	BMY 14802 hydrochloride	Sigma antagonist. Antipsychotic agent	Tocriscreen Total	1	10	mM	Dimethyl sulfoxide (DMSO)	µl	Tocris	250	http://www.tocris.com/literature/D__Literature_tempfiles_63830msds.pdf	105565-55-7	α-(4-Fluorophenyl)-4-(5-fluoro-2-pyrimidinyl)-1-piperazinebutanol hydrochloride	Desiccate at RT	White solid	Water to 25 mM DMSO to 100 mM Ethanol to 10 mM	Yevich et al (1992) Synthesis and biological characterization of α-(4-fluorophenyl)-4-(5-fluoro-2-pyrimidinyl)-1- piperazinebutanol and analogues as potential atypical antipsychotic agents. J.Med.Chem. 35 4516. Zhang et al (1993) Further characterization of the effects of BMY 14802 on dopamine neuronal activity. Synapse 15 276. Taylor et al (1993) A role for sigma binding in the antipsychotic pro…
	1	H06	0197	Homoquinolinic acid	Selective, potent NMDA agonist	Tocriscreen Total	7	10	mM	Dimethyl sulfoxide (DMSO)	µl	Tocris	250	http://www.tocris.com/literature/D__Literature_tempfiles_143789msds.pdf	490-75-5		Store at RT	Off-white solid	1eq. NaOH to 100 mM	Stone (1984) Excitant activity of methyl derivatives of quinolinic acid on rat cortical neurones. Br.J.Pharmacol. 81 175. Olverman et al (1988) Structure/activity relations of NMDA receptor ligands as studied by their inhibition of [3H]-D-2-amino- 5-phosphonopentanoic acid binding in rat brain membranes. Neuroscience 26 17. Prado de Carvalho et al (1996) The endogenous agonist quinolinic acid and…
	1	H07	2709	Cilastatin sodium	Dipeptidase inhibitor	Tocriscreen Total	1	10	mM	Dimethyl sulfoxide (DMSO)	µl	Tocris	250	http://www.tocris.com/literature/D__Literature_tempfiles_177209msds.pdf	81129-83-1	(2Z)-7-[[(2R)-2-Amino-2-carboxyethyl]thio]-2-[[[(1S)-2,2-dimethylcyclopropyl]carbonyl]amino]-2-heptenoic acid sodium salt	Desiccate at -20°C	White solid	Soluble to 100 mM in water and to 10 mM in DMSO	Graham et al (1987) Inhibition of the mammalian β-lactamase renal dipeptidase (dehydropeptidase-I) by (Z)-2-(acylamino)-3- substituted-propenoic acids. J.Med.Chem. 30 1074. PMID:3495664 White et al (1999) A continuous fluorometric assay for leukotriene D4 hydrolase. Anal.Biochem. 268 245. PMID:10075814 Perez et al (2004) Inhibition of brush border dipeptidase with cilastatin reduces toxic accumul…
	1	H08	1076	Ouabain	Na+,K+-ATPase inhibitor	Tocriscreen Total	6	10	mM	Dimethyl sulfoxide (DMSO)	µl	Tocris	250	http://www.tocris.com/literature/D__Literature_tempfiles_256608msds.pdf	630-60-4	3-[(6-Deoxy-α-L-mannopyranosyl)oxy]-1,5,11α,14,19-pentahydoxycard-20(22)-enolide	Desiccate at -20°C	white solid	ethanol to 50 mM water to 10 mM DMSO to 100 mM	Merck Index 12 7031. Croyle et al (1997) Extensive random mutagenesis analysis of the Na/K+ ATPase alpha subunit identifies known and previously unidentified amino acid residues that alter ouabain sensitivity-implications for ouabain binding. Eur.J.Biochem. 248 488. Marjorie et al (1997) Ouabain improves cardiac function in vivo in rats with heart failure after chronic but not acute treatment. Na…
	1	H09	1075	Nifedipine	Ca2+ channel blocker (L-type)	Tocriscreen Total	2	10	mM	Dimethyl sulfoxide (DMSO)	µl	Tocris	250	http://www.tocris.com/literature/D__Literature_tempfiles_54496msds.pdf	21829-25-4	1,4-Dihydro-2,6-dimethyl-4-(2-nitrophenyl)-3,5-pyridinedicarboxylic acid dimethyl ester	Desiccate at +4°C	Yellow solid	CAUTION - This product is light sensitive and we recommend that the solid and solutions are protected from exposure to light. Soluble to 100 mM in DMSO	Merck Index 12 6617. Stork and Cocks (1994) Pharmacological reactivity of human epicardial coronary arteries: phasic and tonic responses to vasoconstrictor agents differentiated by nifedipine. Br.J.Pharmacol. 113 1093. PMID:7889259
	1	H10	0443	6-Chloromelatonin	Melatonin agonist	Tocriscreen Total	2	10	mM	Dimethyl sulfoxide (DMSO)	µl	Tocris	250	http://www.tocris.com/literature/D__Literature_tempfiles_7030msds.pdf	63762-74-3	N-[2-(6-Chloro-5-methoxyindol-3-yl)ethyl]acetamide	Desiccate at +4°C	White crystalline solid	Soluble to 100 mM in DMSO	Dubocovich (1988) Luzindole (NO 774): A novel melatonin receptor antagonist. J.Pharmacol.Exp.Ther. 246 902. PMID:2843633 Duncan et al (1988) 2-[125I]Iodomelatonin binding sites in hamster brain membranes: pharmacological characteristics and regional distribution. Endocrinology 122 1825. PMID:2834175 Dubocovich (1995) Melatonin receptors: are there multiple subtypes? TiPS 16 50. PMID:7762083 Brown…
	1	H11	0357	N-Acetyltryptamine	Melatonin partial agonist (MT1/MT2). Also MT3 antagonist	Tocriscreen Total	1	10	mM	Dimethyl sulfoxide (DMSO)	µl	Tocris	250	http://www.tocris.com/literature/D__Literature_tempfiles_6711msds.pdf	1016-47-3		Store at RT	White crystalline solid	ethanol to 100 mM DMSO to 100 mM	Dubocovich (1985) Characterization of a retinal melatonin receptor. J.Pharmacol.Exp.Ther. 234 395. Dubocovich (1988) Luzindole (NO 774): a novel melatonin receptor antagonist. J.Pharmacol.Exp.Ther. 246 902. Thomas et al (1990) Arylalkylamine (serotonin) N-acetyl transferase assay using high-performance liquid-chromatography with fluorescence or electrochemical detection of N-acetyltryptamine. Ana…
	2	A02	0911	Glibenclamide	K+ channel blocker (KATP)	Tocriscreen Total	4	10	mM	Dimethyl sulfoxide (DMSO)	µl	Tocris	250	http://www.tocris.com/literature/D__Literature_tempfiles_267707msds.pdf	10238-21-8	5-Chloro-N-[2-[4-[[[(Cylcohexylamino)carbonyl]amino]sulphonyl]phenyl]ethyl]-2-methoxybenzamide	Store at RT	white solid	DMSO to 100 mM ethanol to 5 mM	Brogden et al (1979) Glibenclamide: a review. Drugs 18 329. Robertson et al (1990) Potassium channel modulators: scientific applications and therapeutic promise. J.Med.Chem. 33 1529. Sheppard and Welsh (1992) Effect of ATP-sensitive K+ channel regulators on cystic fibrosis transmembrane conductance regulator chloride channels. J.Gen.Physiol. 100 573.
	2	A03	3523	FERb 033	Potent and selective ERβ agonist	Tocriscreen Total	1	10	mM	Dimethyl sulfoxide (DMSO)	µl	Tocris	250	http://www.tocris.com/literature/D__Literature_tempfiles_251289msds.pdf	1111084-78-6	2-Chloro-3'-fluoro-3,4'-dihydroxy-[1,1-biphenyl]-4-carboxaldehyde oxime	Store at +4°C	off-white solid	DMSO to 100 mM ethanol to 100 mM	Minutolo et al (2009) Structural evolutions of salicylaldoximes as selective agonists for estrogen receptor β. J.Med.Chem. 52 858.
	2	A04	0442	4-Chlorophenylguanidine hydrochloride	Urokinase inhibitor	Tocriscreen Total	1	10	mM	Dimethyl sulfoxide (DMSO)	µl	Tocris	250	http://www.tocris.com/literature/D__Literature_tempfiles_7025msds.pdf	14279-91-5		Store at RT	White crystalline solid	Water to 100 mM	Yang et al (1990) Selective inhibition of urokinase by substituted phenylguanidines: quantitative structure-activity relationship analyses. J.Med.Chem. 33 2956.
	2	A05	1524	LY 288513	Selective CCK2 antagonist	Tocriscreen Total	2	10	mM	Dimethyl sulfoxide (DMSO)	µl	Tocris	250	http://www.tocris.com/literature/D__Literature_tempfiles_177266msds.pdf	147523-65-7	(4S,5R)-N-(4-Bromophenyl)-3-oxo-4,5-diphenyl-1-pyrazolidinecarboxamide	Store at +4°C	White powder	DMSO to 100 mM ethanol to 100 mM	Rasmussen et al (1992) Electrophysiological effects of diphenylpyrazolidinone cholecystokinin-B and cholecystokinin-A antagonists on midbrain dopamine neurons. J.Pharmacol.Exp.Ther. 264 480. Rasmussen (1994) CCK, schizophrenia, and anxiety. CCK-B antagonists inhibit the activity of brain dopamine neurons. Ann.N.Y.Acad.Sci. 713 300. Helton et al (1996) Central nervous system characterization of th…
	2	A06	1795	Zacopride hydrochloride	Highly potent 5-HT3 receptor antagonist. Also 5-HT4 agonist	Tocriscreen Total	2	10	mM	Dimethyl sulfoxide (DMSO)	µl	Tocris	250	http://www.tocris.com/literature/D__Literature_tempfiles_170335msds.pdf	90182-92-6	4-Amino-N-1-azabicyclo[2.2.2]oct-3-yl-5-chloro-2-methoxybenzamide hydrochloride	Desiccate at RT	Beige powder	Soluble to 100 mM in water and to 100 mM in DMSO	Costall et al (1988) Zacopride: anxiolytic profile in rodent and primate models of anxiety. J.Pharm.Pharmacol. 40 302. PMID:2900320 Cohen et al (1989) Comparison of the 5-HT3 receptor antagonist properties of ICS 205-930, GR38032F and zacopride. J.Pharmacol.Exp.Ther. 248 197. PMID:2521513 Kii and Ito (1997) Effects of 5-HT4-receptor agonists, cisapride, mosapride citrate, and zacopride, on cardia…
	2	A07	1120	AM 630	CB2 selective antagonist/inverse agonist	Tocriscreen Total	13	10	mM	Dimethyl sulfoxide (DMSO)	µl	Tocris	250	http://www.tocris.com/literature/D__Literature_tempfiles_215486msds.pdf	164178-33-0	6-Iodo-2-methyl-1-[2-(4-morpholinyl)ethyl]-1H-indol-3-yl](4-methoxyphenyl)methanone	Desiccate at +4°C	Pale yellow solid	CAUTION - This product is light sensitive and we recommend that the solid material and any solutions obtained are protected from exposure to light. DMSO to 100 mM	Hosohata et al (1997) AM630 is a competitive cannabinoid receptor antagonist in the guinea pig brain. Life Sci. 61 PL115. Hosohata et al (1997) AM630 antagonism of cannabinoid-stimulated [35S]GTPγS binding in the mouse brain. Eur.J.Pharmacol. 321 R1. Landsman et al (1998) AM630 is an inverse agonist at the human cannabinoid CB1 receptor. Life Sci. 62 PL109. Ross et al (1999) Agonist-inverse agoni…
	2	A08	1091	BU 226 hydrochloride	Potent, highly selective I2 ligand	Tocriscreen Total	2	10	mM	Dimethyl sulfoxide (DMSO)	µl	Tocris	250	http://www.tocris.com/literature/D__Literature_tempfiles_10329msds.pdf	1186195-56-1	2-(4,5-Dihydroimidazol-2-yl)isoquinoline hydrochloride	Store at RT	Off-white solid	water to 100 mM 0	Lione et al (1997) BU226: A selective ligand for rat brain imidazoline I2 sites. Soc.Neurosci.Abstr. 23 695.28. Hudson et al (1999) Novel selective compounds for the investigation of imidazoline receptors. Ann.N.Y.Acad.Sci. 881 81.
	2	A09	1778	Ro 106-9920	Inhibitor of NF-κB activation	Tocriscreen Total	1	10	mM	Dimethyl sulfoxide (DMSO)	µl	Tocris	250	http://www.tocris.com/literature/D__Literature_tempfiles_83125msds.pdf	62645-28-7	6-(Phenylsulfinyl)tetrazolo[1,5-b]pyridazine	Store at +4°C	White solid	Ethanol to 5 mM DMSO to 100 mM	Conalty et al (1976) Anticancer agents. XII. Pyridazine and benzodiazine derivatives. Proc.R.Ir.Acad. 76 151. Swinney et al (2002) A small molecule ubiquitination inhibitor blocks NF-κB-dependent cytokine expression in cells and rats. J.Biol.Chem. 277 23573. Baginski et al (2002) Glucocorticoid modulation of MUC5AC secretion in H292 cells. Am.Soc.Cell Biol.Abstr. 765.
	2	A10	1676	T 0156 hydrochloride	Highly potent, selective PDE5 inhibitor	Tocriscreen Total	1	10	mM	Dimethyl sulfoxide (DMSO)	µl	Tocris	250	http://www.tocris.com/literature/D__Literature_tempfiles_68215msds.pdf	324572-92-1	1,2-Dihydro-2-[(2-methyl-4-pyridinyl)methyl]-1-oxo-8-(2-pyrimidinylmethoxy)-4-(3,4,5-trimethoxyphenyl)- 2,7-naphthyridine-3-carboxylic acid methyl ester hydrochloride	Desiccate at +4°C	White solid	ethanol to 25 mM DMSO to 25 mM	Mochida et al (2002) Enzymological and pharmacological profile of T-0156, a potent and selective phosphodiesterase type 5 inhibitor. Eur.J.Pharmacol. 456 91. Mochida et al (2004) T-0156, a novel phosphodiesterase type 5 inhibitor, and sildenafil have different pharmacological effects on penile tumescence and electroretinogram in dogs. Eur.J.Pharmacol. 485 283.
	2	A11	1953	DMeOB	Negative allosteric modulator at mGlu5	Tocriscreen Total	1	10	mM	Dimethyl sulfoxide (DMSO)	µl	Tocris	250	http://www.tocris.com/literature/D__Literature_tempfiles_99912msds.pdf	40252-74-2	[(3-Methoxyphenyl)methylene]hydrazone-3-methoxybenzaldehyde	Store at RT	Yellow solid	ethanol to 100 mM DMSO to 100 mM	O'Brien et al (2003) A family of highly selective allosteric modulators of the metabotropic glutamate receptor subtype 5. Mol.Pharmacol. 64 731.
	2	B02	0783	N-MPPP Hydrochloride	Selective κ agonist	Tocriscreen Total	1	10	mM	Dimethyl sulfoxide (DMSO)	µl	Tocris	250	http://www.tocris.com/literature/D__Literature_tempfiles_8470msds.pdf	207452-97-9	N-Methyl-N-[(1S)-1-phenyl-2-(1-pyrrolidinyl)ethyl]phenylacetamide hydrochloride	Store at RT	White crystalline solid	Soluble in Ethanol DMSO to 25 mM	Weerawarna et al (1994) Isothiocyanate-substituted κ-selective opioid receptor ligands derived from N-methyl-N-[(1S)-1- phenyl-2-(1-pyrrolidinyl)ethyl]phenylacetamide. J.Med.Chem. 37 2856.
	2	B03	3571	SB 657510	Selective urotensin-II (UT) receptor antagonist	Tocriscreen Total	2	10	mM	Dimethyl sulfoxide (DMSO)	µl	Tocris	250	http://www.tocris.com/literature/D__Literature_tempfiles_249147msds.pdf	474960-44-6	2-Bromo-N-[4-chloro-3-[[(3R)-1-methyl-3-pyrrolidinyl]oxy]phenyl]-4,5-dimethoxybenzenesulfonamide	Store at RT	white solid	DMSO to 100 mM	Douglas et al (2005) Nonpeptide urotensin-II receptor antagonists I: in vitro pharmacological characterization of SB-706375. Br.J.Pharmacol. 145 620. Behm et al (2008) Palosuran inhibits binding to primate UT receptors in cell membranes but demonstrates differential activity in intact cells and vascular tissues. Br.J.Pharmacol. 155 374.
	2	B04	0469	Nitrocaramiphen hydrochloride	Muscarinic antagonist, M1 > M2	Tocriscreen Total	1	10	mM	Dimethyl sulfoxide (DMSO)	µl	Tocris	250	http://www.tocris.com/literature/D__Literature_tempfiles_7153msds.pdf	98636-73-8	2-Diethylaminoethyl 1-(4-nitrophenyl)cyclopentanecarboxylate hydrochloride	Store at RT	Light yellow crystalline solid	Soluble to 10 mM in water	Hudkins et al (1991) Muscarinic receptor binding. Profile of para-sustituted caramiphen analogues. J.Med.Chem 34 2984. PMID:1920350 Hudkins et al (1993) Caramiphen, iodocaramiphen and nitrocaramiphen are potent, competitive, muscarine M1 receptor selective agents. Eur.J.Pharmacol. 231 485. PMID:8449241
	2	B05	1219	IDRA 21	Inhibits AMPA receptor desensitization	Tocriscreen Total	2	10	mM	Dimethyl sulfoxide (DMSO)	µl	Tocris	250	http://www.tocris.com/literature/D__Literature_tempfiles_11108msds.pdf	22503-72-6	7-Chloro-3-methyl-3,4-dihydro-2H-1,2,4-benzothiadiazine S,S-dioxide	Store at RT	White solid	DMSO to 100 mM 0	Zivkovic et al (1995) 7-Chloro-3-methyl-3,4-dihydro-2H-1,2,4-benzothiadiazine S,S-dioxide (IDRA 21): a benzothiadiazine derivative that enhances cognition by attenuating DL-α-amino-2,3-dihydro-5-methyl-3-oxo-4-isoxazolepropanoic acid (AMPA) receptor desensitization. J.Pharmacol.Exp.Ther. 272 300. Thompson et al (1995) 7-Chloro-3-methyl-3,4-dihydro-2H-1,2,4- benzothiadiazine S,S-dioxide (IDRA 21),…
	2	B06	1816	ICI 63197	PDE4 inhibitor	Tocriscreen Total	2	10	mM	Dimethyl sulfoxide (DMSO)	µl	Tocris	250	http://www.tocris.com/literature/D__Literature_tempfiles_85292msds.pdf	27277-00-5	2-Amino-6-methyl-4-propyl-[1,2,4]triazolo[1,5-a]pyrimidin-5(4H)-one	Store at +4°C	White solid	Soluble to 100 mM in ethanol and to 100 mM in DMSO	Wachtel (1983) Potential antidepressant activity of rolipram and other selective cyclic adenosine 3',5'-monophosphate phosphodiesterase inhibitors. Neuropharmacology 22 267. PMID:6302550 Kaulen et al (1989) Autoradiographic mapping of a selective cyclic adenosine monophosphate phosphodiesterase in rat brain with the antidepressant [3H]rolipram. Brain Res. 503 229. PMID:2557965 Zhao et al (2003) I…
	2	B07	1042	N-Methyllidocaine iodide	Enhances biosynthesis of phosphatidylinositol	Tocriscreen Total	2	10	mM	Dimethyl sulfoxide (DMSO)	µl	Tocris	250	http://www.tocris.com/literature/D__Literature_tempfiles_9935msds.pdf	29199-61-9	2-[(2,6-Dimethylphenyl)amino]-N,N-diethyl-N-methyl-2-oxoethanaminium iodide	Desiccate at +4°C	White crystalline solid	CAUTION - This product is light sensitive and we recommend that the solid material and any solutions obtained are protected from exposure to light. Soluble in DMSO Water to 50 mM 0	Tardi et al (1992) The effect of methyl-lidocaine on the biosynthesis of phospholipids de novo in the isolated hamster heart. Biochem.J. 285 161. Lee et al (1995) The modulation of phosphatidylinositol in hamster hearts by methyl lidocaine. Biochem.J. 309 871.
	2	B08	1070	Zolantidine dimaleate	Potent, centrally active H2 antagonist	Tocriscreen Total	2	10	mM	Dimethyl sulfoxide (DMSO)	µl	Tocris	250	http://www.tocris.com/literature/D__Literature_tempfiles_10195msds.pdf	104076-38-2	N-[3-[3-(1-Piperidinylmethyl)phenoxy]propyl]-2-benzothiazolamine dimaleate	Desiccate at +4°C	White solid	water to 100 mM DMSO to 100 mM	Calcutt et al (1988) Zolantidine (SK&F 95282) is a potent selective brain penetrating histamine H2-receptor antagonist. Br.J.Pharmacol. 93 69. Coruzzi et al (1994) Activity of the new histamine H2-receptor antagonist zolantidine at cardiac and gastric H2 receptors. Pharmacology 48 69. Coruzzi et al (1996) Cardiac and gastric effects of histamine H2 receptor antagonists: no evidence for a correlat…
	2	B09	1698	L 655240	Potent, selective thromboxane A2/prostaglandin endoperoxide antagonist	Tocriscreen Total	1	10	mM	Dimethyl sulfoxide (DMSO)	µl	Tocris	250	http://www.tocris.com/literature/D__Literature_tempfiles_79910msds.pdf	103253-15-2	1-[(4-Chlorophenyl)methyl]-5-fluoro-α,α,3-trimethyl-1H-indole-2-propanoic acid	Store at RT	White solid	Soluble to 50 mM in ethanol and to 50 mM in DMSO	Hall et al (1987) Pharmacology of L-655,240 (3-[1-(4-chlorobenzyl)-5-fluoro-3-methyl-indol-2-yl]2,2-dimethylpropanoic acid); a potent, selective thomboxane / prostaglandin endoperoxide antagonist. Eur.J.Pharmacol. 135 193. PMID:3582493 Wainright and Parratt (1988) The effects of L655,240, a selective thromboxane and prostaglandin endoperoxide antagonist, on ischemia- and reperfusion-induced cardi…
	2	B10	1949	L 670596	Potent, selective thromboxane A2/prostaglandin endoperoxide antagonist	Tocriscreen Total	1	10	mM	Dimethyl sulfoxide (DMSO)	µl	Tocris	250	http://www.tocris.com/literature/D__Literature_tempfiles_113876msds.pdf	121083-05-4	(-)-6-8-Difluoro-2,3,4,9-tetrahydro-9-[[4-(methylsulfonyl)phenyl]methyl]-1H-carbazole-1-acetic acid	Store at RT	White solid	1.1 eq. NaOH to 100 mM	Ford-Hutchinson et al (1989) The pharmacology of L-670,596, a potent and selective thromboxane/prostaglandin endoperoxide receptor antagonist. Can.J.Physiol.Pharmacol. 67 989. Girard et al (1989) Tetrahydrocarbazol-1-acetic acids: new class of thromboxane receptor antagonists. Prog.Clin.Biol.Res. 301 585. Beauchamp et al (2001) Role of thromboxane in retinal microvascular degeneration in oxygen-i…
	2	B11	1798	Gabexate mesylate	Serine protease inhibitor; inhibits thrombin, trypsin, kallikrein and plasmin	Tocriscreen Total	3	10	mM	Dimethyl sulfoxide (DMSO)	µl	Tocris	250	http://www.tocris.com/literature/D__Literature_tempfiles_248508msds.pdf	39492-01-8	4-[[6-[(Aminoiminomethyl)amino]-1-oxohexyl]oxy]-benzoic acid ethyl ester mesylate	Desiccate at RT	white solid	Soluble to 100 mM in water	Tamura et al (1977) Synthetic inhibitors of trypsin, plasmin, kallikrein, thrombin, C1r and C1 esterase. Biochim.Biophys.Acta 484 417. Ohno et al (1980) FOY: [Ethyl p-(6-guanidinohexanoyloxy) benzoate] methanesulfonate as a serine proteinase inhibitor. I. Inhibition of thrombin and factor Xa in vitro. Thromb.Res. 19 579. Ohno et al (1981) FOY: [Ethyl p-(6- guanidinohexanoyloxy) benzoate] methanes…
	2	C02	0896	GR 135531	High affinity melatonin MT3 ligand	Tocriscreen Total	6	10	mM	Dimethyl sulfoxide (DMSO)	µl	Tocris	250	http://www.tocris.com/literature/D__Literature_tempfiles_186467msds.pdf	190277-13-5		Store at RT	Off-white solid	Ethanol to 100 mM	Dubocovich (1995) Melatonin receptors: are there multiple subtypes? TiPS 16 50. Lucchelli et al (1997) Investigation into the contractile response of melatonin in the guinea-pig isolated proximal colon: the role of 5-HT4 and melatonin receptors. Br.J.Pharmacol. 121 1775.
	2	C03	2902	D 4476	Selective CK1 inhibitor. Also inhibits TGF-βRI	Tocriscreen Total	1	10	mM	Dimethyl sulfoxide (DMSO)	µl	Tocris	250	http://www.tocris.com/literature/D__Literature_tempfiles_205681msds.pdf	301836-43-1	4-[4-(2,3-Dihydro-1,4-benzodioxin-6-yl)-5-(2-pyridinyl)-1H-imidazol-2-yl]benzamide	Store at +4°C	White solid	DMSO to 100 mM ethanol to 50 mM	Callahan et al (2002) Identification of novel inhibitors of the transforming growth factor β1 (TGF-β1) type I receptor (ALK5). J.Med.Chem. 45 999. Rena et al (2004) D4476, a cell-permeant inhibitor of CK1, suppresses the site-specific phosphorylation and nuclear exclusion of FOXO1a. EMBO Rep. 5 60. Bain et al (2007) The selectivity of protein kinase inhibitors: a further update. Biochem.J. 408 297
	2	C04	3857	Dexrazoxane hydrochloride	Topoisomerase II inhibitor	Tocriscreen Total	1	10	mM	Dimethyl sulfoxide (DMSO)	µl	Tocris	250	http://www.tocris.com/literature/D__Literature_tempfiles_256425msds.pdf	24584-09-6	4-[(2S)-2-(3,5-Dioxopiperazin-1-yl)propyl]piperazine-2,6-dione hydrochloride	Desiccate at RT	off-white solid	water to 100 mM DMSO to 100 mM	Classen et al (2003) Structure of the topoisomerase II ATPase region and its mechanism of inhibition by the chemotherapeutic agent ICRF-187. Proc.Natl.Acad.Sci. 100 10629. Lebrecht et al (2007) Dexrazoxane prevents doxorubicin-induced long-term cardiotoxicity and protects myocardial mitochondria from genetic and functional lesions in rats. 151 771. Spallarossa et al (2010) Sublethal doses of an a…
	2	C05	1430	DuP 697	Cyclooxygenase-2 (COX-2) inhibitor	Tocriscreen Total	1	10	mM	Dimethyl sulfoxide (DMSO)	µl	Tocris	250	http://www.tocris.com/literature/D__Literature_tempfiles_40546msds.pdf	88149-94-4	5-Bromo-2-(4-fluorophenyl)-3-[4-(methylsulfonyl)phenyl]-thiophene	Store at +4°C	White solid	DMSO to 100 mM	Gans et al (1990) Anti-inflammatory and safety profile of DuP 697, a novel orally effective prostaglandin synthesis inhibitor. J.Pharmacol.Exp.Ther. 254 180. Gierse et al (1995) Expression and selective inhibition of the constitutive and inducible forms of human cyclo-oxygenase. Biochem.J. 305 479. Rossoni et al (2002) Inhibition of cyclo-oxygenase-2 exacerbates ischaemia-induced acute myocardial…
	2	C06	1779	NNC 711	Selective inhibitor of GAT-1	Tocriscreen Total	1	10	mM	Dimethyl sulfoxide (DMSO)	µl	Tocris	250	http://www.tocris.com/literature/D__Literature_tempfiles_80175msds.pdf	145645-62-1	1,2,5,6-Tetrahydro-1-[2-[[(diphenylmethylene)amino]oxy]ethyl]-3-pyridinecarboxylic acid hydrochloride	Desiccate at +4°C	White solid	water to 10 mM ethanol to 10 mM DMSO to 100 mM	Suzdak et al (1992) NNC-711, a novel potent and selective γ-aminobutyric acid uptake inhibitor: pharmacological characterization. Eur.J.Pharmacol. 223 189. Borden et al (1994) Tiagabine, SK&F 89976-A, CI-966, and NNC-711 are selective for the cloned GABA transporter GAT-1. Eur.J.Pharmacol. 269 219. O'Connell et al (2001) Anti-ischemic and cognition-enhancing properties of NNC-711, a γ-aminobutyri…
	2	C07	1029	Methyllycaconitine citrate	α7 neuronal nicotinic receptor antagonist	Tocriscreen Total	18	10	mM	Dimethyl sulfoxide (DMSO)	µl	Tocris	250	http://www.tocris.com/literature/D__Literature_tempfiles_241052msds.pdf	21019-30-7	[1α,4(S),6β,14α,16β]-20-Ethyl-1,6,14,16-tetramethoxy-4-[[[2-(3-methyl-2,5-dioxo-1-pyrrolidinyl)benzoyl]oxy]methyl]aconitane-7,8-diol citrate	Desiccate at -20°C	white solid	Soluble to 100 mM in water and to 100 mM in DMSO	Ward et al (1990) Methyllycaconitine: a selective probe for neuronal α-bungarotoxin binding sites. FEBS Lett. 270 45. Dobelis et al (1999) Effects of delphinium alkaloids on neuromuscular transmission. J.Pharmacol.Exp.Ther. 291 538. Escubedo et al (2005) Methyllycaconitine prevents methamphetamine-induced effects in mouse striatum: involvement of a7 nicotinic receptors. J.Pharmacol.Exp.Ther. 315 …
	2	C08	1850	Exo1	Inhibits Golgi-ER traffic; blocks exocytosis	Tocriscreen Total	1	10	mM	Dimethyl sulfoxide (DMSO)	µl	Tocris	250	http://www.tocris.com/literature/D__Literature_tempfiles_108062msds.pdf	461681-88-9	2-[(4-Fluorobenzoyl)amino]-benzoic acid methyl ester	Store at RT	White solid	ethanol to 25 mM DMSO to 100 mM	Feng et al (2003) Exo1: A new chemical inhibitor of the exocytic pathway. Proc.Natl.Acad.Sci.USA 100 6469.
	2	C09	1757	ALX 5407 hydrochloride	Selective non-transportable GlyT1 inhibitor	Tocriscreen Total	4	10	mM	Dimethyl sulfoxide (DMSO)	µl	Tocris	250	http://www.tocris.com/literature/D__Literature_tempfiles_188451msds.pdf	571147-18-7	N-[(3R)-3-([1,1'-Biphenyl]-4-yloxy)-3-(4-fluorophenyl)propyl]-N-methylglycine hydrochloride	Desiccate at +4°C	White powder	Soluble to 50 mM in ethanol and to 100 mM in DMSO	Atkinson et al (2001) ALX 5407: a potent, selective inhibitor of the hGlyT1 glycine transporter. Mol.Pharmacol. 60 1414. Aubrey and Vandenberg (2001) N[3-(4'-fluorophenyl)-3-(4'-phenylphenoxy)propyl]sarcosine (NFPS) is a selective persistent inhibitor of glycine transport. Br.J.Pharmacol. 134 1429. Herdon et al (2001) Pharmacological assessment of the role of the glycine transporter GlyT-1 in med…
	2	C10	1677	GW 7647	Highly selective, potent PPARα agonist. Orally active	Tocriscreen Total	2	10	mM	Dimethyl sulfoxide (DMSO)	µl	Tocris	250	http://www.tocris.com/literature/D__Literature_tempfiles_110385msds.pdf	265129-71-3	2-[[4-[2-[[(Cyclohexylamino)carbonyl](4-cyclohexylbutyl)amino]ethyl]phenyl]thio]-2-methylpropanoic acid	Store at RT	White solid	ethanol to 25 mM DMSO to 100 mM	Brown et al (2001) Identification of a subtype selective human PPARα agonist through parallel-array synthesis. Bioorg.Med.Chem.Lett. 11 1225. Cunard et al (2002) Regulation of cytokine expression by ligands of peroxisome proliferator activated receptors. J.Immunol. 168 2795. Muoio et al (2002) Peroxisome proliferator-activated receptor-α regulates fatty acid utilization in primary human skeletal …
	2	C11	1797	OMDM-2	Potent inhibitor of anandamide uptake	Tocriscreen Total	1	10	mM	Dimethyl sulfoxide (DMSO)	µl	Tocris	250	http://www.tocris.com/literature/D__Literature_tempfiles_87220msds.pdf	616884-63-0	(9Z)-N-[1-((R)-4-Hydroxbenzyl)-2-hydroxyethyl]-9-octadecenamide	Store at +4°C	White solid	Ethanol to 10 mM DMSO to 10 mM	Ortar et al (2003) Novel selective and metabolically stable inhibitors of anandamide cellular uptake. Biochem.Pharmacol. 7624 1. de Lago et al (2004) In vivo pharmacological actions of two novel inhibitors of anandamide cellular uptake. Eur.J.Pharmacol. 484 249.
	2	D02	0928	ARC 239 dihydrochloride	α2B antagonist	Tocriscreen Total	5	10	mM	Dimethyl sulfoxide (DMSO)	µl	Tocris	250	http://www.tocris.com/literature/D__Literature_tempfiles_179022msds.pdf	67339-62-2	2-[2-(4-(2-Methoxyphenyl)piperazin-1-yl)ethyl]-4,4-dimethyl-1,3-(2H,4H)-isoquinolindione dihydrochloride	Store at RT	White solid	DMSO to 100 mM water to 100 mM	Bylund et al (1988) Alpha-2A and alpha-2B adrenergic subtypes: antagonist binding in tissues and cell lines containing only one subtype. J.Pharmacol.Exp.Ther. 245 600. Fuder and Selback (1993) Characterisation of sensory neurotransmission and its inhibition via α 2B -adrenoceptors and via non-α 2 adrenoceptors in rabbit iris. Naunyn.Schmied.Arch.Pharmacol. 347 394.
	2	D03	3269	SD 208	Potent ATP-competitive TGF-βRI inhibitor	Tocriscreen Total	2	10	mM	Dimethyl sulfoxide (DMSO)	µl	Tocris	250	http://www.tocris.com/literature/D__Literature_tempfiles_243663msds.pdf	627536-09-8	2-(5-Chloro-2-fluorophenyl)-4-[(4-pyridyl)amino]pteridine	Store at RT	Pale brown solid	DMSO to 20 mM	Uhl et al (2004) SD-208, a novel transforming growth factor β feceptor I kinase inhibitor, inhibits growth and invasiveness and enhances immunogeneicity of murine and human glioma cells in vitro and in vivo. Cancer Res. 64 7954. Kapoun et al (2006) Transforming growth factor-β receptor type I receptor (TGFβRI) kinase activity but not p38 activation is required for TGFβRI-induced myofibroblast dif…
	2	D04	1348	UB 165 fumarate	Subunit selective nAChR agonist	Tocriscreen Total	2	10	mM	Dimethyl sulfoxide (DMSO)	µl	Tocris	250	http://www.tocris.com/literature/D__Literature_tempfiles_26913msds.pdf	200432-86-6	2-(6-Chloro-3-pyridinyl)-9-azabicyclo[4.2.1]non-2-ene fumarate	Desiccate at +4°C	White solid	water to 100 mM	Wright et al (1997) Synthesis of UB-165: a novel nicotinic ligand and anatoxin-a/epibatidine hybrid. Bioorg.Med.Chem.Lett. 7 2867. Sharples et al (2000) UB-165: a novel agonist with subtype selectivity implicates the α4β2 subtype in the modulation of dopamine release from rat striatal synaptosomes. J.Neurosci. 20 2783.
	2	D05	1658	GR 125487 sulfamate	Potent, selective 5-HT4 antagonist. Active in vivo	Tocriscreen Total	1	10	mM	Dimethyl sulfoxide (DMSO)	µl	Tocris	250	http://www.tocris.com/literature/D__Literature_tempfiles_65209msds.pdf	144625-67-2	5-Fluoro-2-methoxy-[1-[2-[(methylsulfonyl)amino]ethyl]-4-piperidinyl]-1H-indole-3-methylcarboxylate sulfamate	Desiccate at RT	Off-white solid	Water to 10 mM Phosphate buffered saline to 5 mM	Schiavi et al (1994) Identification of serotonin 5-HT4 recognition sites in the porcine caudate nucleus by radioligand binding. Neuropharmacology 33 543. Galeotti et al (1998) Role of 5-HT4 receptors in the mouse passive avoidance test. J.Pharmacol.Exp.Ther. 286 1115. Horikoshi et al (2001) Possible involvement of 5-HT4 receptors, in addition to 5-HT3 receptors, in the emesis induced by high-dose…
	2	D06	1856	L-165,041	Potent PPARδ agonist	Tocriscreen Total	2	10	mM	Dimethyl sulfoxide (DMSO)	µl	Tocris	250	http://www.tocris.com/literature/D__Literature_tempfiles_90100msds.pdf	79558-09-1	[4-[3-(4-Acetyl-3-hydroxy-2-propylphenoxy)propoxy]phenoxy]acetic acid	Desiccate at RT	White solid	1eq. NaOH to 100 mM DMSO to 100 mM	Berger et al (1999) Novel peroxisome proliferator-activated receptor (PPAR)γ and PPARδ ligands produce distinct biological effects. J.Biol.Chem. 274 6718. Leibowitz et al (2000) Activation of PPARδ alters lipid metabolism in db/db mice. FEBS Lett. 473 333. Iwashita et al (2007) Neuroprotective efficacy of the peroxisome proliferator-activated receptor δ-selective agonists in vitro and in vivo. J.…
	2	D07	2520	PD 166793	Broad spectrum MMP inhibitor	Tocriscreen Total	2	10	mM	Dimethyl sulfoxide (DMSO)	µl	Tocris	250	http://www.tocris.com/literature/D__Literature_tempfiles_185897msds.pdf	199850-67-4	N-[(4'-Bromo[1,1'-biphenyl]-4-yl)sulfonyl]-L-valine	Desiccate at +4°C	White crystalline solid	DMSO to 100 mM ethanol to 100 mM	O'Brien et al (2000) Structure-activity relationships and pharmacokinetic analysis for a series of potent, systemically available Biphenylsulfonamide matrix metalloproteinase inhibitors. J.Med.Chem. 43 156. Peterson et al (2001) Matrix metalloproteinase inhibition attenuates left ventricular remodeling and dysfunction in a rat model of progressive heart failure. Circulation 103 2303. Chancey et a…
	2	D08	1777	Arctigenin	Potent MKK1 inhibitor. Also inhibits IκBα phosphorylation	Tocriscreen Total	1	10	mM	Dimethyl sulfoxide (DMSO)	µl	Tocris	250	http://www.tocris.com/literature/D__Literature_tempfiles_87728msds.pdf	7770-78-7	(3R,4R)-4-[(3,4-Dimethoxyphenyl)methyl]dihydro-3-[(4-hydroxy-3-methoxyphenyl)methyl]-2(3H)-furanone	Desiccate at -20°C	White crystalline solid	Ethanol to 25 mM DMSO to 100 mM	Schroder et al (1990) Differential in vitro anti-HIV activity of natural lignans. Z.Naturforsch. 45 1215. Cho et al (2002) Potent inhibition of lipopolysaccharide-inducible nitric oxide synthase expression by dibenzylbutyrolactone lignans through inhibition of I-κBα phosphorylation and of p65 nuclear translocation. Int.Immunopharmacol. 2 105. Jang et al (2002) Arctigenin protects cultured cortica…
	2	D09	1699	CGS 15943	Potent adenosine receptor antagonist	Tocriscreen Total	2	10	mM	Dimethyl sulfoxide (DMSO)	µl	Tocris	250	http://www.tocris.com/literature/D__Literature_tempfiles_80813msds.pdf	104615-18-1	9-Chloro-2-(2-furanyl)-[1,2,4]triazolo[1,5-c]quinazolin-5-amine	Store at RT	White solid	Soluble to 5 mM in DMSO	Ghai et al (1987) Pharmacological characterization of CGS 15943A: a novel nonxanthine adenosine antagonist. J.Pharmacol.Exp.Ther. 242 784. PMID:3656113 Williams et al (1987) Biochemical characterization of the triazoloquinazoline CGS 15943, a novel, non-xanthine adenosine antagonist. J.Pharmacol.Exp.Ther. 241 415. PMID:2883298 Klotz (2000) Adenosine receptors and their ligands. Naunyn Schmiedeber…
	2	D10	1952	DCB	Allosteric modulator at mGlu5	Tocriscreen Total	1	10	mM	Dimethyl sulfoxide (DMSO)	µl	Tocris	250	http://www.tocris.com/literature/D__Literature_tempfiles_102095msds.pdf	6971-97-7	[(3-Chlorophenyl)methylene]hydrazone-3-chlorobenzaldehyde	Desiccate at RT	Yellow solid	ethanol to 100 mM DMSO to 100 mM	O'Brien et al (2003) A family of highly selective allosteric modulators of the metabotropic glutamate receptor subtype 5. Mol.Pharmacol. 64 731.
	2	D11	1761	Baicalein	5- and 12-Lipoxygenase inhibitor	Tocriscreen Total	1	10	mM	Dimethyl sulfoxide (DMSO)	µl	Tocris	250	http://www.tocris.com/literature/D__Literature_tempfiles_87785msds.pdf	491-67-8	5,6,7-Trihydroxy-2-phenyl-(4H)-1-benzopyran-4-one	Desiccate at -20°C	Yellow solid	CAUTION - This product is light sensitive and we recommend that the solid material and any solutions obtained are protected from exposure to light. Solutions of this product should also be kept cold and used only on the day of preparation. Soluble to 50 mM in DMSO	Sekiya and Okuda (1982) Selective inhibition of platelet lipoxygenase by baicalein. Biochem.Biophys.Res.Comm. 105 1090. Butenko et al (1993) Anti-inflammatory properties and inhibition of leukotriene C4 biosynthesis in vitro by flavonoid baicalein from Scutellaria baicalensis georgy roots. Agents Actions 39 C49. Hsu et al (2001) Baicalein induces a dual growth arrest by modulating multiple cell c…
	2	E02	0889	RS 45041-190 hydrochloride	High affinity I2 ligand. Highly selective	Tocriscreen Total	13	10	mM	Dimethyl sulfoxide (DMSO)	µl	Tocris	250	http://www.tocris.com/literature/D__Literature_tempfiles_8978msds.pdf	170034-96-5	4-Chloro-2-(imidazolin-2-yl)isoindoline hydrochloride	Store at RT	White solid	Soluble to 100 mM in water	Brown et al (1995) RS-45041-190: a selective, high affinity ligand for I2 imidazoline receptors. Br.J.Pharmacol. 116 1737. Jett et al (1999) Behavioral effects of RS-45041-190, a selective I2 imidazoline ligand in rats. Ann.N.Y.Acad.Sci. 881 369.
	2	E03	3599	TAK 165	Potent and selective ErbB2 inhibitor	Tocriscreen Total	1	10	mM	Dimethyl sulfoxide (DMSO)	µl	Tocris	250	http://www.tocris.com/literature/D__Literature_tempfiles_233953msds.pdf	366017-09-6	1-[4-[4-[[2-[(1E)-2-[4-(trifluoromethyl)phenyl]ethenyl]-4-oxazolyl]methoxy]phenyl]butyl]-1H-1,2,3-triazole	Store at +4°C	white solid	DMSO to 75 mM Ethanol to 5 mM	Sridhar et al (2003) Inhibitors of epidermal-growth-factor receptors: a review of clinical research with a focus on non-small-cell lung cancer. Lancet Oncol. 4 397. Nagasawa et al (2006) Novel HER2 selective tyrosine kinase inhibitor, TAK-165, inhibits bladder, kidney and androgen- independent prostate cancer in vitro and in vivo. Int.J.Urol. 13 585. Spector et al (2007) Small molecule HER-2 tyro…
	2	E04	3440	SID 7969543	Selective steroidogenic factor-1 (SF-1, NR5A1) inhibitor	Tocriscreen Total	1	10	mM	Dimethyl sulfoxide (DMSO)	µl	Tocris	250	http://www.tocris.com/literature/D__Literature_tempfiles_227929msds.pdf	868224-64-0	Ethyl 2-[[2-[2-[(2,3-Dihydro-1,4-benzodioxin-6-yl)amino]-2-oxoethyl]-1,2-dihydro-1-oxo-5-isoquinolinyl]oxy]propanoate	Store at +4°C	white solid	DMSO to 100 mM	Roth et al (2008) Synthesis of small molecule inhibitors of the orphan nuclear receptor steroidogenic factor-1 (NR5A1) based on isoquinolinone scaffolds. Bioorg.med.Chem.Lett. 18 2628. Madoux et al (2008) Potent, selective and cell penetrant inhibitors of SF-1 by functional ultra-high- throughput screening. Mol.Pharmacol. 73 1776.
	2	E05	1581	Purvalanol B	Cyclin-dependent kinase inhibitor	Tocriscreen Total	5	10	mM	Dimethyl sulfoxide (DMSO)	µl	Tocris	250	http://www.tocris.com/literature/D__Literature_tempfiles_241090msds.pdf	212844-54-7	(2R)-2-[[6-[(3-Chloro-4-carboxyphenyl)amino]-9-(1-methylethyl)-9H-purin-2-yl]amino]-3-methyl-1-butanol	Store at +4°C	white solid	1eq. NaOH to 100 mM	Gray et al (1998) Exploiting chemical libraries, structure, and genomics in the search for kinase inhibitors. Science 281 533. Gray et al (1999) ATP-site directed inhibitors of cyclin-dependent kinases. Curr.Med.Chem. 6 859. Knockaert et al (2002) p42/p44 MAPKs are intracellular targets of the CDK inhibitor purvalanol. Oncogene 21 6413.
	2	E06	1942	o-3M3FBS	Inactive analog of m-3M3FBS (Cat. No. 1941)	Tocriscreen Total	1	10	mM	Dimethyl sulfoxide (DMSO)	µl	Tocris	250	http://www.tocris.com/literature/D__Literature_tempfiles_88997msds.pdf	313981-55-4	2,4,6-Trimethyl-N-[2-(trifluoromethyl)phenyl]benzenesulfonamide	Store at RT	White solid	ethanol to 100 mM DMSO to 100 mM	Bae et al (2003) Identification of a compound that directly stimulates phospholipase C activity. Mol.Pharmacol. 63 1043.
	2	E07	1139	L-NIL hydrochloride	Selective iNOS inhibitor	Tocriscreen Total	2	10	mM	Dimethyl sulfoxide (DMSO)	µl	Tocris	250	http://www.tocris.com/literature/D__Literature_tempfiles_42259msds.pdf	150403-89-7	N6-(1-Iminoethyl)-L-lysine hydrochloride	Desiccate at -20°C	White crystalline solid	CAUTION - This product is hygroscopic and we recommend that it is desiccated upon arrival. Solutions should be made up as soon as the vial is opened. water to 100 mM	Moore et al (1994) L-N6-(1-Iminoethyl)lysine: a selective inhibitor of inducible nitric oxide synthase. J.Med.Chem. 37 3886. Connor et al (1995) Suppression of adjuvant-induced arthritis by selective inhibition of inducible nitric oxide synthase. Eur.J.Pharmacol. 273 15.
	2	E08	1746	Nemonapride	Highly potent D2-like antagonist. Also 5-HT1A agonist	Tocriscreen Total	1	10	mM	Dimethyl sulfoxide (DMSO)	µl	Tocris	250	http://www.tocris.com/literature/D__Literature_tempfiles_108964msds.pdf	75272-39-8	cis-5-Chloro-2-methoxy-4-(methylamino)-N-[2-methyl-1-(phenylmethyl)-3-pyrrolidinyl]benzamide	Store at RT	White crystalline solid	ethanol to 20 mM DMSO to 25 mM	Terai et al (1983) Selective binding of YM-09151-2, a new potent neuroleptic, to D2-dopaminergic receptors. Jap.J.Pharmacol. 33 749. Ujike et al (1996) [3H]YM-09151-2 (nemonapride), a potent radioligand for both sigma1 and sigma2 receptor subtypes. Neuroreport 7 1057. Assie et al (1997) 5-HT1A receptor agonist properties of the antipsychotic, nemonapride: comparison with bromerguride and clozapin…
	2	E09	1675	YM 90709	Interleukin-5 receptor antagonist	Tocriscreen Total	1	10	mM	Dimethyl sulfoxide (DMSO)	µl	Tocris	250	http://www.tocris.com/literature/D__Literature_tempfiles_75959msds.pdf	163769-88-8	5,6-Dihydro-2,3-dimethoxy-6,6-dimethylbenz[7,8]indolizino[2,3-b]quinoxaline	Store at RT	Yellow solid	ethanol to 25 mM DMSO to 50 mM	Morokata et al (2002) Characterization of YM-90709 as a novel antagonist which inhibits the binding of interleukin-5 to interleukin-5 receptor. Int.Immunopharmacol. 2 1693. Morokata et al (2004) Effect of a novel interleukin-5 receptor antagonist, YM-90709 (2,3-dimethoxy-6,6-dimethyl- 5,6-dihydrobenzo[7,8]indolizino[2,3-b]quinoxaline), on antigen-induced airway inflammation in BN rats. Int.Immuno…
	2	E10	1858	Impentamine dihydrobromide	Selective H3 antagonist	Tocriscreen Total	1	10	mM	Dimethyl sulfoxide (DMSO)	µl	Tocris	250	http://www.tocris.com/literature/D__Literature_tempfiles_160579msds.pdf	34973-91-6	4-(5-Aminopentyl)imidazole dihydrobromide	Desiccate at RT	White solid	CAUTION - This product is extremely hygroscopic and we recommend that it is desiccated upon arrival. Water to 100 mM DMSO to 100 mM	Vollinga et al (1995) Homologs of histamine as histamine H3 receptor antagonists: a new potent and selective H3 antagonist, 4(5)-(5-aminopentyl)-1H-imidazole. J.Med.Chem. 38 266. Hough et al (1999) Antinociceptive activity of impentamine, a histamine congener, after CNS administration. Life Sci. 64 PL79. Wieland et al (2001) Constitutive activity of histamine H3 receptors stably expressed in SK-N…
	2	E11	1705	2-Chloro-N6-cyclopentyladenosine	Potent, selective A1 agonist	Tocriscreen Total	4	10	mM	Dimethyl sulfoxide (DMSO)	µl	Tocris	250	http://www.tocris.com/literature/D__Literature_tempfiles_230317msds.pdf	37739-05-2	2-Chloro-N-cyclopentyladenosine	Desiccate at RT	beige solid	CAUTION - This product is hygroscopic and we recommend that it is desiccated upon arrival. Solutions should be made up as soon as the vial is opened. Soluble to 5 mM in water and to 100 mM in DMSO	Lohse et al (1988) 2-Chloro-N6-cyclopentyladenosine: a highly selective agonist at A1 adenosine receptors. Naunyn Schmiedebergs Arch.Pharmacol. 337 687. PMID:3216901 Concas et al (1993) Anticonvulsant doses of 2-chloro-N6-cyclopentyladenosine, an adenosine A1 receptor agonist, reduce GABAergic transmission in different areas of the mouse brain. J.Pharmacol.Exp.Ther. 267 844. PMID:8246158 Monopoli…
	2	F02	0933	MM 77 dihydrochloride	5-HT1A (postsynaptic) antagonist	Tocriscreen Total	1	10	mM	Dimethyl sulfoxide (DMSO)	µl	Tocris	250	http://www.tocris.com/literature/D__Literature_tempfiles_9326msds.pdf	159311-94-1	1-(2-Methoxyphenyl)-4-(4-succinimidobutyl)piperazine dihydrochloride	Store at RT	White crystalline solid	DMSO to 75 mM	Mokrosz et al (1994) 1-(2-Methoxyphenyl)-4-(4-succinimidobutyl)piperazine (MM 77): a new, potent, postsynaptic antagonist of 5-HT1A receptors. Med.Chem.Res. 4 161.
	2	F03	3639	SX 011	p38 MAPK inhibitor	Tocriscreen Total	1	10	mM	Dimethyl sulfoxide (DMSO)	µl	Tocris	250	http://www.tocris.com/literature/D__Literature_tempfiles_273912msds.pdf	309913-42-6	6-Chloro-5-[[4-[(4-fluorophenyl)methyl]-1-piperidinyl]carbonyl-N,N,1-trimethyl-α-oxo-1H-indole-3-acetamide	Store at RT	Yellow solid	DMSO to 100 mM ethanol to 100 mM	Lee and Dominguez (2005) MAP kinase p38 inhibitors: clinical results and an intimate look at their interactions with p38a protein. Curr.Med.Chem. 12 2979.
	2	F04	3544	KU 55933	Potent and selective ATM kinase inhibitor	Tocriscreen Total	5	10	mM	Dimethyl sulfoxide (DMSO)	µl	Tocris	250	http://www.tocris.com/literature/D__Literature_tempfiles_256430msds.pdf	587871-26-9	2-(4-Morpholinyl)-6-(1-thianthrenyl)-4H-pyran-4-one	Desiccate at -20°C	tan solid	CAUTION - This product is light sensitive and we recommend that solutions are protected from exposure to light. DMSO to 100 mM ethanol to 50 mM	Hickson et al (2004) Identification and characterization of a novel and specific inhibitor of the ataxia-telangiectasia mutated kinase ATM. Cancer Res. 64 9152. Eaton et al (2007) Ataxia-telangiectasia mutated kinase regulates ribonucleotide reductase and mitochondrial homeostasis. J.Clin.Invest. 117 2723. Crescenzi et al (2008) Ataxia telangiectasia mutated and p21CIP1 modulate cell survival of …
	2	F05	1621	Streptozocin	DNA alkylator; antitumor and induces diabetes	Tocriscreen Total	2	10	mM	Dimethyl sulfoxide (DMSO)	µl	Tocris	250	http://www.tocris.com/literature/D__Literature_tempfiles_221942msds.pdf	18883-66-4	2-Deoxy-2-[[(methylnitrosoamino)carbonyl]amino]-D-glucose	Store at -20°C	white solid	ANTINEOPLASTIC SUBSTANCE - TREAT AS EXTREMELY POISONOUS Soluble to 100 mM in water and to 100 mM in DMSO	Bennett and Pegg (1981) Alkylation of DNA in rat tissues following administration of streptozotocin. Cancer Res. 41 2786. PMID:6454479 Weis (1982) Steptozotocin: A review of its pharmacology, efficacy and toxicity. Cancer Treat. Rep. 66 427. PMID:6277485
	2	F06	1672	RU 28318, potassium salt	Potent, selective mineralocorticoid receptor antagonist	Tocriscreen Total	1	10	mM	Dimethyl sulfoxide (DMSO)	µl	Tocris	250	http://www.tocris.com/literature/D__Literature_tempfiles_78385msds.pdf	76676-34-1	(7α,17α)-17-Hydroxy-3-oxo-7-propylpregn-4-ene-21-carboxylic acid, potassium salt	Desiccate at +4°C	White solid	Water to 100 mM Ethanol to 100 mM DMSO to 10 mM	Perroteau et al (1984) The effect of the antimineralocorticoid RU 28318 on aldosterone biosythesis in vitro. J.Steroid Biochem. 20 853. Kim et al (1998) Evaluation of RU28318 and RU40555 as selective mineralocorticoid receptor and glucocorticoid receptor antagonists, respectively: receptor measures and functional studies. J.Steroid Biochem.Molec.Biol. 67 213. Rahmouni et al (1999) Cardiovascular …
	2	F07	1104	2-Cl-IB-MECA	Highly selective A3 agonist	Tocriscreen Total	7	10	mM	Dimethyl sulfoxide (DMSO)	µl	Tocris	250	http://www.tocris.com/literature/D__Literature_tempfiles_161917msds.pdf	163042-96-4	1-[2-Chloro-6-[[(3-iodophenyl)methyl]amino]-9H-purin-9-yl]-1-deoxy-N-methyl-β-D-ribofuranuronamide	Desiccate at +4°C	White solid	DMSO to 100 mM	Kim et al (1994) 2-Substitution of N6-benzyladenosine-5'-uronamides enhances selectivity for A3 adenosine receptors. J.Med.Chem. 37 3614. Schaick et al (1996) Hemodynamic effects of histamine release elicited by the selective adenosine A3 receptor agonist 2-Cl-IB-MECA in conscious rats. Eur.J.Pharmacol. 308 311. Jacobson (1998) Adenosine A3 receptors: novel ligands and paradoxical effects. TiPS 1…
	2	F08	1671	PD 102807	Selective M4 antagonist	Tocriscreen Total	3	10	mM	Dimethyl sulfoxide (DMSO)	µl	Tocris	250	http://www.tocris.com/literature/D__Literature_tempfiles_75667msds.pdf	23062-91-1	3,6a,11,14-Tetrahydro-9-methoxy-2-methyl-(12H)-isoquino[1,2-b]pyrrolo[3,2-f][1,3]benzoxazine-1-carboxylic acid, ethyl ester	Store at RT	White solid	DMSO to 100 mM	Augelli-Szafran et al (1998) Identification and characterization of m4 selective muscarinic antagonists. Bioorg.Med.Chem.Lett. 8 1991. Kitaichi et al (1999) A novel muscarinic M4 receptor antagonist provides further evidence of an autoreceptor role for the muscarinic M2 receptor sub-type. Eur.J.Pharmacol. 383 53. Bohme et al (2002) Synthesis and pharmacology of benzoxazines as highly selective an…
	2	F09	1963	SB 408124	Selective non-peptide OX1 antagonist	Tocriscreen Total	2	10	mM	Dimethyl sulfoxide (DMSO)	µl	Tocris	250	http://www.tocris.com/literature/D__Literature_tempfiles_99779msds.pdf	288150-92-5	N-(6,8-Difluoro-2-methyl-4-quinolinyl)-N'-[4-(dimethylamino)phenyl]urea	Store at RT	Off-white solid	DMSO to 100 mM	Porter (2001) Advances in novel 7-TM receptors: non-peptide orexin-1 antagonists. Royal Society of Chemistry Meeting. Langmead et al (2004) Characterisation of the binding of [3H]-SB-674042, a novel nonpeptide antagonist, to the human orexin-1 receptor. Br.J.Pharmacol. 141 340.
	2	F10	0681	L-690,330	Inositol monophosphatase inhibitor	Tocriscreen Total	1	10	mM	Dimethyl sulfoxide (DMSO)	µl	Tocris	250	http://www.tocris.com/literature/D__Literature_tempfiles_7991msds.pdf	142523-38-4	[1-(4-Hydroxyphenoxy)ethylidene]bisphosphonic acid	Store at RT	Off-white solid	Water to 100 mM Phosphate buffered saline to 100 mM Ethanol to 50 mM DMSO to 100 mM	Atack et al (1993) In vitro and in vivo inhibition of inositol monophosphatase by the bisphosphonate L-690,330. J.Neurochem. 60 652. Atack et al (1994) Effects of L-690,488, a pro-drug of the bisphosphonate inisotol monophosphatase inhibitor L-690,330, on phosphatidylinisotol cycle markers. J.Pharmacol.Exp.Ther. 270 70.
	2	F11	0649	(S)-Timolol maleate	β1 antagonist	Tocriscreen Total	2	10	mM	Dimethyl sulfoxide (DMSO)	µl	Tocris	250	http://www.tocris.com/literature/D__Literature_tempfiles_7840msds.pdf	26921-17-5	(S)-1-[(1,1-Dimethylethyl)amino]-3-[[4-(4-morpholinyl)-1,2,5-thiadiazol-3-yl]oxy]-2-propanol maleate	Store at RT	White solid	Soluble to 100 mM in water	Merck Index 12 9585. Karhuvaara et al (1989) β-Adrenoceptor antagonist activities and binding affinities of timolol enantiomers in rat atria. J.Pharm.Pharmacol. 41 649. PMID:2573714
	2	G02	0701	3'-Fluorobenzylspiperone maleate	D2-like receptor ligand	Tocriscreen Total	1	10	mM	Dimethyl sulfoxide (DMSO)	µl	Tocris	250	http://www.tocris.com/literature/D__Literature_tempfiles_8087msds.pdf	1135278-61-3	8-[4-(4-Fluorophenyl)-4-oxobutyl]-(3-fluorobenzyl-1-phenyl)-1,3,8-triazaspiro[4,5]decan-4-one maleate	Store at RT	White crystalline solid	Soluble in DMSO	Mach et al (1992) Effect of N-alkylation on the affinities of analogues of spiperone for dopamine D2 and serotonin 5-HT2 receptors. J.Med.Chem. 35 423.
	2	G03	3610	(R)-DRF053 dihydrochloride	Dual CK1/cdk inhibitor	Tocriscreen Total	2	10	mM	Dimethyl sulfoxide (DMSO)	µl	Tocris	250	http://www.tocris.com/literature/D__Literature_tempfiles_249162msds.pdf	1056016-06-8	2-[[9-(1-Methylethyl)-6-[[3-(2-pyridinyl)phenyl]amino]-9H-purin-2-yl]amino]-1-butanol dihydrochloride	Store at +4°C	yellow solid	water to 100 mM DMSO to 100 mM	Oumata et al (2008) Roscovitine-Derived, Dual-Specificity Inhibitors of Cyclin-Dependent Kinases and Casein Kinases 1. J.Med.Chem. 51 5229
	2	G04	2755	DCA	Mitochondrial pyruvate dehydrogenase kinase (PDK) inhibitor	Tocriscreen Total	1	10	mM	Dimethyl sulfoxide (DMSO)	µl	Tocris	250	http://www.tocris.com/literature/D__Literature_tempfiles_178825msds.pdf	2156-56-1	Dichloroacetate	Desiccate at RT	White crystalline solid	CAUTION - This product is hygroscopic and we recommend that it is desiccated upon arrival. Soluble to 100 mM in water and to 100 mM in DMSO	Stacpoole (1989) The pharmacology of dichloroacetate. Metabolism Clin.Exp. 38 1124. Bowker-kinley et al (1998) Evidence for existence of tissue-specific regulation of the mammalian pyruvate dehydrogenase complex. Biochem.J. 329 191. PMID:9405293 Bonnet et al (2007) A mitochondria-K+ channel axis is suppressed in cancer and its normalization promotes apoptosis and inhibits cancer growth. Cancer Ce…
	2	G05	0420	GBR 13069 dihydrochloride	Potent dopamine uptake inhibitor	Tocriscreen Total	3	10	mM	Dimethyl sulfoxide (DMSO)	µl	Tocris	250	http://www.tocris.com/literature/D__Literature_tempfiles_6929msds.pdf	77862-93-2	(1-(2-(Bis-(4-fluorophenyl)methoxy)ethyl)-4-(3-phenyl-2-propenyl)piperazine dihydrochloride	Desiccate at RT	White crystalline solid	water to 5 mM	Heikkila et al (1984) Behavioural properties of GBR12909, GBR13069 and GBR13098: specific inhibitors of dopamine uptake. Eur.J.Pharmacol. 103 241. Van der Zee and Hespe (1985) Interaction between substituted 1-[2-diphenylmethoxyethyl] piperazines and dopamine receptors. Neuropharmacology 24 1171. Mayer et al (1986) Prevention of the nigrostriatal toxicity of 1-methyl-4-phenyl-1,2,3,6-tetrahydropy…
	2	G06	1032	CP 93129 dihydrochloride	5-HT1B agonist	Tocriscreen Total	2	10	mM	Dimethyl sulfoxide (DMSO)	µl	Tocris	250	http://www.tocris.com/literature/D__Literature_tempfiles_9863msds.pdf	127792-75-0	1,4-Dihydro-3-(1,2,3,6-tetrahydro-4-pyridinyl)-5H-pyrrol[3,2-b]pyridin-5-one dihydrochloride	Desiccate at RT	Cream solid	Soluble to 100 mM in water	Lyer and Bradberry (1996) Serotonin-mediated increase in prefrontal cortex dopamine release: pharmacological characterisation. J.Pharmacol.Exp.Ther. 277 40. PMID:8613947 Trillat et al (1997) Regulation of serotonin release in the frontal cortex and ventral hippocampus of homozygous mice lacking 5- HT1B receptors: in vivo microdialysis studies. J.Neurochem. 69 2019. PMID:9349547 Lee et al (1998) I…
	2	G07	1043	QX 222	Na+ channel blocker	Tocriscreen Total	1	10	mM	Dimethyl sulfoxide (DMSO)	µl	Tocris	250	http://www.tocris.com/literature/D__Literature_tempfiles_9937msds.pdf	21236-55-5	2-[(2,6-Dimethylphenyl)amino]-N,N,N-trimethyl-2-oxoethaniminium chloride	Store at RT	White crystalline solid	Water to 100 mM	Cuevas and Adams (1994) Local anaesthetic blockade of neuronal nicotinic ACh receptor-channels in rat parasympathetic ganglion cells. Br.J.Pharmacol. 11 663. Hanck et al (1994) Kinetic effects of quaternary lidocaine block of cardiac sodium channels: a gating current study. J.Gen.Physiol. 103 19.
	2	G08	1145	L-733,060 hydrochloride	Potent NK1 antagonist	Tocriscreen Total	3	10	mM	Dimethyl sulfoxide (DMSO)	µl	Tocris	250	http://www.tocris.com/literature/D__Literature_tempfiles_92032msds.pdf	148700-85-0	(2S,3S)-3-[[3,5-bis(Trifluoromethyl)phenyl]methoxy]-2-phenylpiperidine hydrochloride	Store at RT	White solid	Soluble to 50 mM in water	Seabrook et al (1996) L-733,060, a novel tachykinin NK1 receptor antagonist; effects in [Ca2+]i mobilisation, cardiovascular and dural extravasation assays. Eur.J.Pharmacol. 317 129. PMID:8982729 Kramer et al (1998) Distinct mechanism for antidepressant blockade of central substance P receptors. Science 281 1640. PMID:9733503 Varty et al (2002) The gerbil elevated plus-maze II: anxiolytic-like ef…
	2	G09	1944	Loratidine	Peripheral H1 antagonist; antiallergic agent	Tocriscreen Total	1	10	mM	Dimethyl sulfoxide (DMSO)	µl	Tocris	250	http://www.tocris.com/literature/D__Literature_tempfiles_90102msds.pdf	79794-75-5	4-(8-Chloro-5,6-dihydro-11H-benzo[5,6]cyclohepta[1,2-b]pyridin-11-ylidene)-1-piperidinecarboxylic acid ethyl ester	Store at RT	White solid	DMSO to 25 mM ethanol to 100 mM	Barnett et al (1984) Evaluation of the CNS properties of SCH 29851, a potential non-sedating antihistamine. Agents Actions 14 590. Ahn and Barnett (1986) Selective displacement of [3H]mepyramine from peripheral vs. central nervous system receptors by loratadine, a non-sedating antihistamine. Eur.J.Pharmacol. 127 153. Kreutner et al (1987) Antiallergic activity of loratidine, a non-sedating antihi…
	2	G10	1758	PETCM	Activator of caspase-3	Tocriscreen Total	1	10	mM	Dimethyl sulfoxide (DMSO)	µl	Tocris	250	http://www.tocris.com/literature/D__Literature_tempfiles_80657msds.pdf	10129-56-3	α-(Trichloromethyl)-4-pyridineethanol	Store at RT	Tan crystalline solid	1eq. HCl to 50 mM	Jiang et al (2003) Distinctive roles of PHAP proteins and prothymosin-α in a death regulatory pathway. Science 299 223. Nguyen and Wells (2003) Direct activation of the apoptosis machinery as a mechanism to target cancer cells. Proc.Natl.Acad.Sci.USA 100 7533.
	2	G11	0994	Pindolol	β3 partial agonist	Tocriscreen Total	3	10	mM	Dimethyl sulfoxide (DMSO)	µl	Tocris	250	http://www.tocris.com/literature/D__Literature_tempfiles_123129msds.pdf	13523-86-9	1-(1H-Indol-4-yloxy)-3-[(1-methylethyl)amino]-2-propanol	Store at RT	White solid	Soluble to 100 mM in DMSO	Merck Index 12 7597. Blin et al (1993) Structural and conformational features determining selective signal transduction in the β3-adrenergic receptor. Mol.Pharmacol. 44 1094. PMID:7903415 Hoyer et al (1994) VII. International Union of Pharmacology classification of receptors for 5-hydroxytryptamine (serotonin). Pharmacol.Rev. 46 157. PMID:7938165 Clifford et al (1998) Electrophysiological and neu…
	2	H02	0726	BU 239 hydrochloride	Potent, highly selective I2 ligand	Tocriscreen Total	5	10	mM	Dimethyl sulfoxide (DMSO)	µl	Tocris	250	http://www.tocris.com/literature/D__Literature_tempfiles_8191msds.pdf	187753-87-3	2-(4,5-Dihydroimidazol-2-yl)quinoxaline hydrochloride	Desiccate at RT	White solid	DMSO to 50 mM	Hudson et al (1994) Affinity and selectivity of BU224 and BU239 for rabbit brain non-adrenoceptor idazoxan binding sites (I2 sites). Br.J.Pharmacol. 112 320P. Lione et al (1996) Affinity and selectivity of BU 224 and BU 239 for rat and guinea-pig brain I2 imidazoline sites. Br.J.Pharmacol. 117 297P.
	2	H03	3661	BAN ORL 24	Potent and selective NOP antagonist	Tocriscreen Total	1	10	mM	Dimethyl sulfoxide (DMSO)	µl	Tocris	250	http://www.tocris.com/literature/D__Literature_tempfiles_251913msds.pdf	475150-69-7	(2R)-1-(Phenylmethyl)-N-[3-(spiro[isobenzofuran-1(3H),4'-piperidin]-1-yl)propyl-2-pyrrolidinecarboxamide	Desiccate at RT	white solid	water to 100 mM DMSO to 100 mM	Goto et al (2006) Identification of a novel spiropiperidine opioid receptor-like 1 antagonist class by a focused library approach featuring 3D- pharmacophore similarity. J.Med.Chem. 49 847. Liao et al (2009) 1-Benzyl-N-[spiroisobenzofuran-1(3H),4'-piperidin-1-yl]propyl]pyrrolidine-2- carboxamide (compound 24) antagonizes NOP receptor-mediated potassium channel activation in rat periaqueductal gra…
	2	H04	3000	Iressa	Orally active, selective EGFR inhibitor	Tocriscreen Total	1	10	mM	Dimethyl sulfoxide (DMSO)	µl	Tocris	250	http://www.tocris.com/literature/D__Literature_tempfiles_211512msds.pdf	184475-35-2	N-(3-chloro-4-fluoro-phenyl)-7-methoxy-6-(3-morpholin-4-ylpropoxy)quinazolin-4-amine	Store at RT	white solid	DMSO to 100 mM ethanol to 10 mM	Ciardiello et al (2000) Antitumor effect and potentiation of cytotoxic drugs activity in human cancer cells by ZD-1839 (Iressa), an epidermal growth factor receptor-selective tyrosine kinase inhibitor. Clin.Cancer Res. 6 2053. Baselga et al (2000) ZD1839 ('Iressa'), as an anticancer agent. Drugs 60 Suppl. 1 33. McKillop et al (2005) Tumor penetration of gefitinib (Iressa), an epidermal growth fac…
	2	H05	0351	1-Acetyl-4-methylpiperazine hydrochloride	Nicotinic agonist	Tocriscreen Total	2	10	mM	Dimethyl sulfoxide (DMSO)	µl	Tocris	250	http://www.tocris.com/literature/D__Literature_tempfiles_6696msds.pdf	60787-05-5		Desiccate at RT	White solid	water to 50 mM	Garcha et al (1993) Behavioural and ligand binding studies in rats with 1-acetyl-4-methylpiperazine a novel nicotinic agonist. Psychopharmacology 110 347. Warpman et al (1998) Regulation of nicotinic receptor subtypes following chronic nicotinic agonist exposure in M10 and SH-SY5Y neuroblastoma cells. J.Neurochem. 70 2028.
	2	H06	1047	ICI 182,780	Estrogen receptor antagonist	Tocriscreen Total	20	10	mM	Dimethyl sulfoxide (DMSO)	µl	Tocris	250	http://www.tocris.com/literature/D__Literature_tempfiles_209540msds.pdf	129453-61-8	7α,17β-[9-[(4,4,5,5,5-Pentafluoropentyl)sulfinyl]nonyl]estra-1,3,5(10)-triene-3,17-diol	Store at RT	White solid	Soluble to 50 mM in ethanol and to 100 mM in DMSO	Wakeling et al (1991) A potent specific pure antiestrogen with clinical potential. Cancer Res. 51 3867. PMID:1855205 de Cupis et al (1995) Comparison between novel steroid-like and conventional nonsteroidal antioestrogens in inhibiting oestradiol and IGF-I induced proliferation of human breast cancer-derived cells. Br.J.Pharmacol. 116 2391. PMID:8581274 Howell et al (2000) ICI 182,780 (FaslodexTM…
	2	H07	1210	FR 139317	Highly potent, selective ETA antagonist	Tocriscreen Total	1	10	mM	Dimethyl sulfoxide (DMSO)	µl	Tocris	250	http://www.tocris.com/literature/D__Literature_tempfiles_11072msds.pdf	142375-60-8	N-[N-[N-[(Hexahydro-1H-azepin-1-yl)carbonyl]-L-leucyl]-1-methyl-D-tryptophyl]-3-(2-pyridinyl)-D-alanine	Desiccate at +4°C	White solid	Soluble to 100 mM in 1eq. HCl and to 100 mM in DMSO	Aramori et al (1993) Subtype selectivity of a novel endothelin antagonist, FR139317, for the two endothelin receptors in transfected Chinese hamster ovary cells. Mol.Pharmacol. 43 127. PMID:8429819 Sogabe et al (1993) Pharmacological profile of FR139317, a novel, potent endothelin ETA receptor antagonist. J.Pharmacol.Exp.Ther. 264 1040. PMID:8450448 Rubanyi and Polokoff (1994) Endothelins: molecu…
	2	H08	1109	GR 103691	Highly selective D3 antagonist	Tocriscreen Total	1	10	mM	Dimethyl sulfoxide (DMSO)	µl	Tocris	250	http://www.tocris.com/literature/D__Literature_tempfiles_10410msds.pdf	162408-66-4	4'-Acetyl-N-[4-[4-(2-methoxyphenyl)-1-piperazinyl]butyl]-[1,1'-biphenyl]-4-carboxamide	Store at RT	White solid	Stock solutions of this product can be difficult to prepare - we therefore recommend that the following method is used: Dissolve the product in glacial acetic acid and then make up to volume with deionised water (Hurley et al (1996) Eur.J.Pharmacol. 318 283). DMSO to 10 mM	Murray et al (1995) A novel series of arylpiperazines with high affinity and selectivity for the dopamine D3 receptor. Bioorg.Med.Chem.Lett. 5 219. Hurley et al (1996) Dopamine D3 receptors are not involved in the induction of c-fos mRNA by neuroleptic drugs: comparison of the dopamine D3 receptor antagonist GR 103691 with the typical and atypical neuroleptics. Eur.J.Pharmacol. 318 283. Audinot e…
	2	H09	1809	Altanserin hydrochloride	5-HT2A receptor antagonist	Tocriscreen Total	3	10	mM	Dimethyl sulfoxide (DMSO)	µl	Tocris	250	http://www.tocris.com/literature/D__Literature_tempfiles_89232msds.pdf	76330-71-7	3-[2-[4-(4-Fluorobenzoyl)-1-piperidinyl]ethyl]-2,3-dihydro-2-thioxo-4(1H)-quinazolinone hydrochloride	Desiccate at +4°C	White solid	DMSO to 20 mM	Sietnicks (1985) Involvement of 5-HT2 receptors in the LSD- and L-5-HTP-induced suppression of lordotic behavior in the female rat. J.Neural Transm. 61 65. Koenig et al (1987) Stimulation of corticosterone and β-endorphin secretion in the rat by selective 5-HT receptor subtype activation. Eur.J.Pharmacol. 137 1. Kennett et al (1994) Evidence that 5-HT2C receptor antagonists are anxiolytic in the …
	2	H10	1972	Tianeptine	Selective facilitator of 5-HT uptake; antidepressant	Tocriscreen Total	1	10	mM	Dimethyl sulfoxide (DMSO)	µl	Tocris	250	http://www.tocris.com/literature/D__Literature_tempfiles_174920msds.pdf	30123-17-2	7-[(3-Chloro-6,11-dihydro-6-methyl-5,5-dioxidodibenzo[c,f][1,2]thiazepin-11-yl)amino]heptanoic acid sodium salt	Desiccate at RT	White solid	water to 100 mM DMSO to 10 mM ethanol to 10 mM	Mennini et al (1987) Tianeptine, a selective enhancer of serotonin uptake in rat brain. Naunyn-Schmied.Arch.Pharmacol. 336 478. Kato and Weitsch (1988) Neurochemical profile of tianeptine, a new antidepressant drug. Clin.Neuropharmacol. 11 S43. Uzbay et al (1999) Analgesic effect of tianeptine in mice. Life Sci. 64 1313. Plaisant et al (2003) Neuroprotective properties of tianeptine: interactions…
	2	H11	1060	(S)-(-)-Pindolol	β3 partial agonist. More active enantiomer of pindolol (Cat. No. 0994)	Tocriscreen Total	2	10	mM	Dimethyl sulfoxide (DMSO)	µl	Tocris	250	http://www.tocris.com/literature/D__Literature_tempfiles_10108msds.pdf	26328-11-0	(S)-1-(1H-indol-4-yloxy)-3-[(1-methylethyl)amino]-2-propanol	Desiccate at +4°C	White solid	Soluble to 100 mM in 1eq. HCl	Walter et al (1984) Stimulant and blocking effects of optical isomers of pindolol on the sinoatrial node and trachea of guinea pig. Role of β-adrenoceptor subtypes in the dissociation between blockade and stimulation. Naunyn Schmiedebergs Arch.Pharmacol. 327 159. PMID:6092972 Kalkman (1989) β-Adrenoceptor blockade in rats enhances the ambulation induced by 5-HT1A receptor agonists. Eur.J.Pharmaco…
	3	A02	1471	Etomidate	GABA mimetic and GABA modulatory agent	Tocriscreen Total	1	10	mM	Dimethyl sulfoxide (DMSO)	µl	Tocris	250	http://www.tocris.com/literature/D__Literature_tempfiles_11599msds.pdf	33125-97-2	(R)-1-(1-Phenylethyl)-1H-imidazole-5-carboxylic acid ethyl ester	Store at RT	White solid	ethanol to 100 mM 1eq. HCl to 50 mM	Giese et al (1983) Etomidate: a new intravenous anesthetic induction agent. Pharmacother. 3 251. Belelli et al (1997) The interaction of the general anesthetic etomidate with the γ-aminobutyric acid type A receptor is influenced by a single amino acid. Proc.Natl.Acad.Sci.USA 94 11031. Moody et al (1998) Distinct structural requirements for the direct and indirect actions of the anaesthetic etomid…
	3	A03	1470	Flecainide acetate	Cardiac Na+ channel blocker. Antiarrhythmic	Tocriscreen Total	1	10	mM	Dimethyl sulfoxide (DMSO)	µl	Tocris	250	http://www.tocris.com/literature/D__Literature_tempfiles_23294msds.pdf	54143-56-5	N-(2-Piperidylmethyl)-2,5-bis-(2,2,2-trifluoroethoxy)benzamide acetate	Desiccate at +4°C	White solid	water to 25 mM DMSO to 100 mM	Banitt et al (1977) Antiarrhythmics. 2. Synthesis and antiarrhythmic activity of N-(piperidylalkyl)trifluoroethoxybenzamides. J.Med.Chem. 20 821. Singh et al (1984) The electrophysiology and pharmacology of verapamil, flecainide, and amiodarone: correlations with clinical effects and antiarrhythmic actions. Ann.N.Y.Acad.Sci. 17 251. Rouet and Ducouret (1994) Use-and concentration-dependent effect…
	3	A04	2596	Mexiletine hydrochloride	Na+ channel blocker, antiarrhythmic agent	Tocriscreen Total	1	10	mM	Dimethyl sulfoxide (DMSO)	µl	Tocris	250	http://www.tocris.com/literature/D__Literature_tempfiles_167970msds.pdf	5370-01-4	1-(2,6-Dimethylphenoxy)-2-propanamine hydrochloride	Desiccate at +4°C	White solid	Soluble to 100 mM in water and to 100 mM in DMSO	Franchini et al (2003) Optically active mexiletine analogues as stereoselective blockers of voltage-gated Na+ channels. J.Med.Chem. 46 5238. PMID:14613326 Ates et al (2006) Neuroprotective effect of mexiletine in the central nervous system of diabetic rats. Mol.Cell.Biochem. 286 125. PMID:16541198 Bellis et al (2006) Evaluation of the pharmacological activity of the major mexiletine metabolites o…
	3	A05	2629	Cilnidipine	Ca2+ channel blocker (dual L/N-type)	Tocriscreen Total	1	10	mM	Dimethyl sulfoxide (DMSO)	µl	Tocris	250	http://www.tocris.com/literature/D__Literature_tempfiles_169728msds.pdf	132203-70-4	1,4-Dihydro-2,6-dimethyl-4-(3-nitrophenyl)-3,5-pyridinedicarboxylic acid 2-methoxyethyl (2E)-3-phenyl-2-propenyl ester	Store at +4°C	Yellow crystalline solid	Soluble to 100 mM in DMSO and to 10 mM in ethanol	Murai et al (2000) Preferential inhibition of L- and N-type calcium channels in the rat hippocampal neurons by cilnidipine. Brain Res. 854 6. PMID:10784100 Takahara et al (2004) Neuroprotective effects of a dual L/N-type Ca2+ channel blocker cilnidipine in the rat focal brain ischemia model. Biol.Pharm.Bull. 27 1388. PMID:15340224 Nap et al (2004) The evaluation of the N-type channel blocking pro…
	3	A06	1459	SU 4312	Potent inhibitor of VEGFR tyrosine kinase	Tocriscreen Total	1	10	mM	Dimethyl sulfoxide (DMSO)	µl	Tocris	250	http://www.tocris.com/literature/D__Literature_tempfiles_11584msds.pdf	5812-07-7	3-[[4-(dimethylamino)phenyl]methylene]-1,3-dihydro-2H-indol-2-one	Desiccate at -20°C	Dark red solid	CAUTION - This product is light sensitive and we recommend that the solid material and any solutions obtained are protected from exposure to light. Soluble to 100 mM in DMSO	Zaman et al (1998) Tyrosine kinase activity of purified recombinant cytoplasmic domain of platelet-derived growth factor β- receptor (β-PDGFR) and discovery of a novel inhibitor of receptor tyrosine kinases. Biochem.Pharmacol. 57 57. Sun et al (1998) Synthesis and biological evaluations of 3-substituted indol-2-ones: a novel class of tyrosine kinase inhibitors that exhibit selectivity toward part…
	3	A07	0963	9-AC	Chloride transport inhibitor	Tocriscreen Total	2	10	mM	Dimethyl sulfoxide (DMSO)	µl	Tocris	250	http://www.tocris.com/literature/D__Literature_tempfiles_163665msds.pdf	723-62-6	9-Anthracenecarboxylic acid	Store at RT	Yellow solid	Ethanol to 10 mM DMSO to 100 mM	Cabantchik and Greger (1992) Chemical probes for anion transporters of mammalian cell membranes. Am.J.Physiol. 262 C803-C827. Gadsby et al (1995) The CFTR chloride channel of mammalian heart. Ann.Rev.Physiol. 57 387. Pusch et al (2007) Channel or transporter? The CLC saga continues. Exp.Physiol. 91 149.
	3	A08	0518	EBPC	Aldose reductase inhibitor	Tocriscreen Total	3	10	mM	Dimethyl sulfoxide (DMSO)	µl	Tocris	250	http://www.tocris.com/literature/D__Literature_tempfiles_249109msds.pdf	57056-57-2	Ethyl 1-benzyl-3-hydroxy-2(5H)-oxopyrrole-4-carboxylate	Store at +4°C	white solid	Soluble to 100 mM in DMSO and to 50 mM in ethanol	Mylari et al (1991) A highly specific aldose reductase inhibitor, ethyl 1-benzyl-3-hydroxy-2(5H)-oxopyrrole-4-carboxylate and its congeners. J.Med.Chem. 34 1011. PMID:1900532 Kyoung et al (2002) Inhibition of aldose reductase enhances HeLa cell sensitivity to chemotherapeutic drugs and involves activation of extracellular signal-regulated kinases. Anti-cancer Drugs 13 859. PMID:12394272
	3	A09	0641	Tropanyl-3,5-dimethylbenzoate	5-HT3 antagonist	Tocriscreen Total	2	10	mM	Dimethyl sulfoxide (DMSO)	µl	Tocris	250	http://www.tocris.com/literature/D__Literature_tempfiles_78241msds.pdf	85181-40-4		Store at RT	White crystalline solid	DMSO to 50 mM	Fozard and Gittos (1983) Selective blockade of 5-hydroxytryptamine neuronal receptors by benzoic acid esters of tropine. Br.J.Pharmacol. 80 511P.
	3	A10	0568	Metaphit	Acylator of PCP and σ receptors	Tocriscreen Total	1	10	mM	Dimethyl sulfoxide (DMSO)	µl	Tocris	250	http://www.tocris.com/literature/D__Literature_tempfiles_7501msds.pdf	96316-00-6	1-(1-(3-Isothiocyanato)phenyl)cyclohexylpiperidine	Desiccate at -20°C	Cream solid	ethanol to 20 mM DMSO to 20 mM	Rafferty et al (1985) A specific acylating agent for the [3H]-phencyclidine receptors in rat brain. FEBS Lett. 181 318. Contreras et al (1986) Metaphit, an acylating ligand for phencyclidine receptors: characterization of in vivo actions in the rat. J.Pharmacol.Exp.Ther. 238 1101. Debler et al (1989) Metaphit, an isothiocyanate analog of PCP, induces audiogenic seizures in mice. Eur.J.Pharmacol. …
	3	A11	0630	Rosmarinic acid	Anti-inflammatory, cytostatic and anti-viral	Tocriscreen Total	3	10	mM	Dimethyl sulfoxide (DMSO)	µl	Tocris	250	http://www.tocris.com/literature/D__Literature_tempfiles_271172msds.pdf	20283-92-5	[R-(+)]-α-[[3-(3,4-Dihydroxyphenyl)-1-oxo-2-propenyl]oxy]-3,4-dihydroxybenzenepropanoic acid	Store at RT	beige solid	water to 100 mM	Van Kessel et al (1985) Rosmarinic acid inhibits external oxidative effects of human polymorphonuclear granulocytes. Agents Actions. 17 375. Bult et al (1985) Modification of endotoxin-induced haemodynamic and haematological changes in the rabbit by methylprednisolone, F(ab')2 fragments and rosmarinic acid. Br.J.Pharmacol. 84 317. Rampart et al (1986) Complement- dependent stimulation of prostacy…
	3	B02	1530	Lovastatin	HMG-CoA reductase inhibitor	Tocriscreen Total	1	10	mM	Dimethyl sulfoxide (DMSO)	µl	Tocris	250	http://www.tocris.com/literature/D__Literature_tempfiles_54340msds.pdf	75330-75-5	(2S)-(1S,3R,7S,8S,8aR)-1,2,3,7,8,8a-Hexahydro-3,7-dimethyl-8-[2-[(2R,4R)-tetrahydro-4-hydroxy-6-oxo-2H- pyran-2-yl]ethyl]-1-naphthalenyl-2-methyl butanoate	Store at RT	White solid	PLEASE NOTE - Lovastatin is an inactive lactam prodrug of lovastatin hydroxy acid the active form of the compound. Lovastatin administered orally is naturally bioactivated by the liver and requires no further modification. If lovastatin is to be administered by another route or used in vitro then it requires manual activation by treatment with NaOH. To activate the compound dissolve 50mg in 1ml o…	Alberts et al (1980) Mevinolin: a highly potent competitive inhibitor of hydroxymethylglutaryl-coenzyme A reductase and a cholesterol-lowering agent. Proc.Natl.Acad.Sci.USA 77 3957. Alberts (1988) Discovery, biochemistry and biology of lovastatin. Am.J.Cardiol. 62 10J. Park et al (1999) Lovastatin-induced inhibition of HL-60 cell proliferation via cell cycle arrest and apoptosis. Anticancer Res. …
	3	B03	2513	Acyclovir	Inhibits viral DNA polymerase; antiherpetic agent	Tocriscreen Total	1	10	mM	Dimethyl sulfoxide (DMSO)	µl	Tocris	250	http://www.tocris.com/literature/D__Literature_tempfiles_161568msds.pdf	59277-89-3	2-Amino-1,9-dihydro-9-[(2-hydroxyethoxy)methyl]-6H-purin-6-one	Store at RT	White crystalline solid	1eq. HCl to 50 mM DMSO to 20 mM	Elion et al (1977) Selectivity of action of an antiherpetic agent, 9-(2-hydroxyethoxymethyl)guanine. Proc.Natl.Acad.Sci.USA. 74 5716. Hayashi et al (2006) The role of a HSV thymidine kinase stimulating substance, scopadulciol, in improving the efficacy of cancer gene therapy. J.Gene.Med. 8 1056. Suzuki et al (2006) Synergistic antiviral activity of acyclovir and vidarabine against herpes simplex …
	3	B04	1437	D609	Selective PC-PLC inhibitor	Tocriscreen Total	1	10	mM	Dimethyl sulfoxide (DMSO)	µl	Tocris	250	http://www.tocris.com/literature/D__Literature_tempfiles_84237msds.pdf	83373-60-8	O-(Octahydro-4,7-methano-1H-inden-5-yl) carbonopotassium dithioate	Desiccate at -20°C	Off-white solid	CAUTION - This product is light sensitive and we recommend that the solid material and any solutions obtained are protected from exposure to light. Water to 100 mM Phosphate buffered saline to 100 mM	Tschiakowsky et al (1994) Induction of nitric oxide synthase activity in phagocytic cells inhibited by tricyclodecan-9-yl- xanthogenate (D609). Br.J.Pharmacol. 113 664. Amtmann (1996) The antiviral, antitumoural xanthate D609 is a competitive inhibitor of phosphatidylcholine-specific phospholipase C. Drugs Exp.Clin.Res. 22 287. Li et al (1998) Phosphatidylcholine-specific phospholipase C regulate…
	3	B05	1435	SQ 22536	Adenylyl cyclase inhibitor	Tocriscreen Total	2	10	mM	Dimethyl sulfoxide (DMSO)	µl	Tocris	250	http://www.tocris.com/literature/D__Literature_tempfiles_230097msds.pdf	17318-31-9	9-(Tetrahydro-2-furanyl)-9H-purin-6-amine	Desiccate at +4°C	off-white solid	DMSO to 50 mM	Harris et al (1979) Inhibition of adenylate cyclase in human blood platelets by 9-substituted adenine derivatives. J.Cyclic Nucleotide Res. 5 125. Fabbri et al (1991) Inhibition of adenylate cyclase of catfish and rat hepatocyte membranes by 9-(tetrahydro-2-furyl)adenine (SQ 22536). J.Enz.Inhib. 5 87. Hourani et al (2001) Role of cyclic nucleotides in vasodilations of the rat thoracic aorta induc…
	3	B06	2600	Clofarabine	Deoxycytidine kinase (dCK) substrate	Tocriscreen Total	1	10	mM	Dimethyl sulfoxide (DMSO)	µl	Tocris	250	http://www.tocris.com/literature/D__Literature_tempfiles_168277msds.pdf	123318-82-1	2-Chloro-9-(2-deoxy-2-fluoro-β-D-arabinofuranosyl)-9H-purin-6-amine	Desiccate at +4°C	White solid	Water to 10 mM DMSO to 100 mM Ethanol to 10 mM	Parker et al (1991) Effects of 2-chloro-9-(2-deoxy-2-fluoro-beta-D-arabinofuranosyl) adenine on K562 cellular metabolism and the inhibition of human ribonucleotide reductase and DNA polymerases by its 5'-triphosphate. Cancer Res. 51 2386. Carson et al (1992) Oral antilymphocyte activity and induction of apoptosis by 2-chloro-2'-arabino-fluoro-2'-deoxyadenosine. Proc.Natl.Acad.Sci.USA 89 2970. Bon…
	3	B07	3692	4,4-Pentamethylenepiperidine hydrochloride	M2 proton channel blocker	Tocriscreen Total	1	10	mM	Dimethyl sulfoxide (DMSO)	µl	Tocris	250	http://www.tocris.com/literature/D__Literature_tempfiles_240521msds.pdf	180-44-9	3-Azaspiro[5.5]undecane hydrochloride	Desiccate at RT	Off-white solid	CAUTION - This product is hygroscopic and we recommend that it is desiccated upon arrival. Water to 100 mM DMSO to 100 mM Ethanol to 100 mM	Wang et al (2009) Discovery of spiro-piperidine inhibitors and their modulation of the dynamics of the M2 proton channel from Influenza A Virus. J.Am.Chem.Soc. 131 8066.
	3	B08	0640	MDL 72222	5-HT3 antagonist	Tocriscreen Total	3	10	mM	Dimethyl sulfoxide (DMSO)	µl	Tocris	250	http://www.tocris.com/literature/D__Literature_tempfiles_215736msds.pdf	40796-97-2	Tropanyl 3,5-dichlorobenzoate	Store at RT	white solid	Soluble to 100 mM in DMSO	Fozard (1984) MDL 72222: a potent and highly selective antagonist at neuronal 5-hydroxytryptamine receptors. Naunyn Schmiedebergs Arch.Pharmacol. 326 36. PMID:6472484 Richardson and Engel (1986) The pharmacology and function of 5-HT3 receptors. Trends Neurosci. 9 424.
	3	B09	0498	U-54494A hydrochloride	κ agonist	Tocriscreen Total	1	10	mM	Dimethyl sulfoxide (DMSO)	µl	Tocris	250	http://www.tocris.com/literature/D__Literature_tempfiles_7245msds.pdf	112465-94-8	cis-([+/-])-3,4-Dichloro-N-methyl-N-[2-(1-pyrrolidinyl)cyclohexyl]benzamide hydrochloride	Store at RT	White solid	DMSO to 100 mM	Voigtlander et al (1987) U-54494A: a unique anticonvulsant related to kappa opioid agonists. J.Pharmacol.Exp.Ther. 243 542. Proietti et al (1991) In vitro depressant effects of U-54494A, an anticonvulsant related to kappa opioids in the hippocampus. Neuropharmacology 30 637. Sethy and Sage (1992) Modulation of release of acetylcholine from the striatum by a proposed excitatory amino acid antagoni…
	3	B10	0512	SKF 91488 dihydrochloride	Histamine N-methyltransferase inhibitor	Tocriscreen Total	1	10	mM	Dimethyl sulfoxide (DMSO)	µl	Tocris	250	http://www.tocris.com/literature/D__Literature_tempfiles_7290msds.pdf	68643-23-2	4-(N,N-Dimethylamino)butylisothiourea dihydrochloride	Store at RT	White solid	DMSO to 75 mM	Beaven and Shaff (1979) New inhibitors of histamine N-methyl-transferase. Biochem.Pharmacol. 28 183. Beaven and Shaff (1979) Inhibition of histamine methylation in vivo by the dimaprit analog SKF compound 91488. Agents Actions 9 455. Ohuri et al (1992) Histamine N-methyl transferase controls the contractile response of guinea pig trachea to histamine. J.Pharmacol.Exp.Ther. 261 1268. Aiello et al …
	3	B11	0990	RS 67506 hydrochloride	5-HT4 partial agonist	Tocriscreen Total	2	10	mM	Dimethyl sulfoxide (DMSO)	µl	Tocris	250	http://www.tocris.com/literature/D__Literature_tempfiles_9660msds.pdf	168986-61-6	1-(4-Amino-5-chloro-2-methoxyphenyl)-3-[1-2-methylsulphonylamino)ethyl-4-piperidinyl]-1-propanone hydrochloride	Store at RT	Cream solid	water to 80 mM 0	Eglen et al (1995) Pharmacological characterization of two novel and potent 5-HT4 receptor agonists, RS 67333 and RS 67506, in vitro and in vivo. Br.J.Pharmacol. 115 1387. Eglen et al (1995) Central 5-HT4 receptors. TiPS 16 391. Fontana et al (1997) The effects of novel, selective 5-hydroxytryptamine (5HT)4 ligands in rat spatial navigation. Neuropharmacology 36 689.
	3	C02	0773	Memantine hydrochloride	NMDA antagonist; acts at ion channel site	Tocriscreen Total	9	10	mM	Dimethyl sulfoxide (DMSO)	µl	Tocris	250	http://www.tocris.com/literature/D__Literature_tempfiles_224062msds.pdf	19982-08-2	3,5-Dimethyl-tricyclo[3.3.1.13,7]decan-1-amine hydrochloride	Store at RT	white crystalline solid	Soluble to 100 mM in water	Zajaczkowski et al (1997) Uncompetitive NMDA receptor antagonists attenuate NMDA-induced impairment of passive avoidance learning and LTP. Neuropharmacology 36 961. PMID:9257940 Chen et al (1998) Neuroprotective concentrations of the N-methyl-D-aspartate open-channel blocker memantine are effective without cytoplasmic vacuolation following post-ischemic administration and do not block maze learni…
	3	C03	0216	L-Cysteinesulfinic acid	NMDA and mGlu agonist	Tocriscreen Total	18	10	mM	Dimethyl sulfoxide (DMSO)	µl	Tocris	250	http://www.tocris.com/literature/D__Literature_tempfiles_132568msds.pdf	1115-65-7		Desiccate at -20°C	White solid	CAUTION - Solutions of this product should be made up and used on the same day. Solutions that are frozen should be aliquoted and used within 1 week. Water to 100 mM	Mewett et al (1983) Pharmacology of the excitatory actions of sulphonic and sulphinic amino acids. In CNS Receptors: From Molecular Pharmacology to Behaviour. Eds. Mandel and DeFeudis, pp. 163-174, Raven Press, New York. Gorman and Griffiths (1994) Sulphur-containing excitatory amino acid-stimulated inositol phosphate formation in primary cultures of cerebellar granule cells is mediated predomina…
	3	C04	0281	(R)-(+)-HA-966	NMDA partial agonist/antagonist, acts at glycine site	Tocriscreen Total	11	10	mM	Dimethyl sulfoxide (DMSO)	µl	Tocris	250	http://www.tocris.com/literature/D__Literature_tempfiles_6389msds.pdf	123931-04-4	(R)-(+)-3-Amino-1-hydroxypyrrolidin-2-one	Desiccate at RT	White solid	water to 100 mM	Pullan et al (1990) Stereoselectivity for the (R)-enantiomer of HA-966 (1-hydroxy-3-aminopyrrolidone-2) at the glycine site of the N-methyl-D-aspartate receptor complex. J.Neurochem. 55 1346. Kemp and Priestley (1991) Effects of (+)-HA-966 and 7-chlorokynurenic acid on the kinetics of N-methyl-D-aspartate receptor agonist responses in cat cultured cortical neurons. Mol.Pharmacol. 39 666. Pullan e…
	3	C05	0222	Kainic acid	Potent excitant and neurotoxin	Tocriscreen Total	61	10	mM	Dimethyl sulfoxide (DMSO)	µl	Tocris	250	http://www.tocris.com/literature/D__Literature_tempfiles_270574msds.pdf	487-79-6	(2S,3S,4S)-Carboxy-4-(1-methylethenyl)-3-pyrrolidineacetic acid	Store at RT	white needles	Soluble to 25 mM in water	Watkins (1978) Excitatory amino acids. Kainic acid as a Tool in Neurobiology. Edited by E 37. Watkins and Evans (1981) Excitatory amino acid transmitters. Annu.Rev.Pharmacol.Toxicol. 21 165. PMID:6112965
	3	C06	0169	(RS)-AMPA	Selective AMPA agonist	Tocriscreen Total	25	10	mM	Dimethyl sulfoxide (DMSO)	µl	Tocris	250	http://www.tocris.com/literature/D__Literature_tempfiles_150080msds.pdf	74341-63-2	(RS)-α-Amino-3-hydroxy-5-methyl-4-isoxazolepropionic acid	Store at RT	White solid	water to 10 mM	Krogsgaard-Larsen et al (1980) New class of glutamate agonist structurally related to ibotenic acid. Nature 284 64. Honore et al (1982) The binding of 3H-AMPA, a structural analogue of glutamic acid, to rat brain membranes. J.Neurochem. 38 173.
	3	C07	0879	Palmitoylethanolamide	Selective GPR55 agonist. FAAH and PAA substrate	Tocriscreen Total	3	10	mM	Dimethyl sulfoxide (DMSO)	µl	Tocris	250	http://www.tocris.com/literature/D__Literature_tempfiles_173601msds.pdf	544-31-0	N-(2-Hydroxyethyl)hexadecanamide	Store at RT	White solid	CAUTION - This product is light sensitive and we recommend that the solid material and any solutions obtained are protected from exposure to light. DMSO to 20 mM ethanol to 25 mM	Lambert et al (2001) Anticonvulsant activity of N-palmitoylethanolamide, a putative endocannabinoid, in mice. Epilepsia 42 321. Lambert et al (2002) The palmitoylethanolamide family: a new class of anti-inflammatory agents? Curr.Med.Chem. 9 663. Lo Verme et al (2005) The search for the palmitoylethanolamide receptor. Life Sci. 77 1685. Re et al (2005) Palmitoylethanolamide, endocannabinoids and r…
	3	C08	0668	Amthamine dihydrobromide	Highly selective standard H2 agonist	Tocriscreen Total	2	10	mM	Dimethyl sulfoxide (DMSO)	µl	Tocris	250	http://www.tocris.com/literature/D__Literature_tempfiles_133970msds.pdf	142437-67-0	2-Amino-5-(2-aminoethyl)-4-methylthiazole dihydrobromide	Desiccate at -20°C	White solid	Soluble to 100 mM in water	Eriks et al (1992) Histamine H 2 -receptor agonists. Synthesis, in vitro pharmacology, and qualitative structure-activity relationships of substituted 4- and 5-(2-aminoethyl)thiazole. J.Med.Chem. 35 3239. Poli et al (1993) In vitro cardiac pharmacology of the new histamine H 2 receptor agonist amthamine; comparisons with histamine and dimaprit. Agents Actions 40 44. Coruzzi et al (1993) The new p…
	3	C09	0573	N α-Methylhistamine dihydrochloride	Non-selective H3 agonist	Tocriscreen Total	2	10	mM	Dimethyl sulfoxide (DMSO)	µl	Tocris	250	http://www.tocris.com/literature/D__Literature_tempfiles_75805msds.pdf	673-50-7	N-Methyl-1H-imidazole-4-ethanamine dihydrochloride	Store at RT	White solid	water to 100 mM phosphate buffered saline to 100 mM	Schwartz et al (1990) A third histamine receptor subtype - characterization, localization and functions of the H3-receptor. Agents Actions 30 13. Hill et al (1990) Distribution, properties, and functional characteristics of three classes of histamine receptor. Pharmacol.Rev. 42 45. Zweig et al (1992) Characterization of digitonin-solubilized bovine brain H3 histamine receptor coupled to a guanine…
	3	C10	0541	Fasudil hydrochloride	Inhibitor of cyclic nucleotide dependent- and Rho-kinases	Tocriscreen Total	2	10	mM	Dimethyl sulfoxide (DMSO)	µl	Tocris	250	http://www.tocris.com/literature/D__Literature_tempfiles_225741msds.pdf	103745-39-7	1-(5-Isoquinolinesulfonyl)homopiperazine hydrochloride	Store at RT	white solid	Soluble to 100 mM in water and to 75 mM in DMSO	Shirotani et al (1991) A new type of vasodilator, HA1077, an isoquinoline derivative, inhibits proliferation of bovine vascular smooth muscle cells in culture. J.Pharmacol.Exp.Ther. 259 738. PMID:1941621 Arai et al (1993) Inhibition by the protein kinase inhibitor HA-1077 of the activation of NADPH oxidase in human neutrophils. Biochem.Pharmacol. 46 1487. PMID:8240400 Satoh et al (1996) Neuroprot…
	3	C11	0883	BD 1063 dihydrochloride	Selective σ1 ligand, putative antagonist	Tocriscreen Total	3	10	mM	Dimethyl sulfoxide (DMSO)	µl	Tocris	250	http://www.tocris.com/literature/D__Literature_tempfiles_25011msds.pdf	150208-28-9	1-[2-(3,4-Dichlorophenyl)ethyl]-4-methylpiperazine dihydrochloride	Store at RT	White crystalline solid	DMSO to 10 mM	Matsumoto et al (1995) Characterisation of two novel σ receptor ligands: antidystonic effects in rats suggest σ receptor antagonism. Eur.J.Pharmacol. 280 301. McCracken et al (1999) Novel σ receptor ligands attenuate the locomotor stimulatory effects of cocaine. Eur.J.Pharmacol. 365 35. Liu et al (2005) Cocaine up-regulated fra-2 and σ-1 receptor genenand protein expression in brain regions invol…
	3	D02	0713	Cyclothiazide	AMPA selective desensitization inhibitor	Tocriscreen Total	6	10	mM	Dimethyl sulfoxide (DMSO)	µl	Tocris	250	http://www.tocris.com/literature/D__Literature_tempfiles_158397msds.pdf	2259-96-3	6-Chloro-3,4-dihydro-3-(5-norbornen-2-yl)-2H-1,2,4-benzothiazidiazine-7-sulfonamide-1,1-dioxide	Store at RT	Off-white solid	DMSO to 100 mM ethanol to 25 mM	Desai et al (1995) Cyclothiazide acts at a site on the α-amino-3-hydroxy-5-methyl-4-isoxazole propionic acid receptor complex that does not recognise competitive or noncompetitive AMPA receptor antagonists. J.Pharmacol.Exp.Ther. 272 38. Donevan and Rogawski (1998) Allosteric regulation of α-amino-3-hydroxy-5-methyl-4-isoxazole propionic acid receptors by thiocyanate and cyclothiazide at a common …
	3	D03	0907	L-701,324	NMDA antagonist, acts glycine site	Tocriscreen Total	3	10	mM	Dimethyl sulfoxide (DMSO)	µl	Tocris	250	http://www.tocris.com/literature/D__Literature_tempfiles_88438msds.pdf	142326-59-8	7-Chloro-4-hydroxy-3-(3-phenoxy)phenyl-2(1H)-quinolinone	Store at RT	White solid	Soluble to 100 mM in DMSO	Kulagowski et al (1994) 3'-(Arylmethyl)- and 3'-(aryloxy)-3-phenyl-4-hydroxyquinolin-2(1H)-ones: orally active antagonists of the glycine site on the NMDA receptor. J.Med.Chem. 37 1402. PMID:8182696 Obrenovitch and Zilkha (1996) Inhibition of cortical spreading depression by L-701,324, a novel antagonist at the glycine site of the N-methyl-D-aspartate receptor complex. Br.J.Pharmacol. 117 931. PM…
	3	D04	0282	(S)-(-)-HA-966	NMDA antagonist/partial agonist	Tocriscreen Total	6	10	mM	Dimethyl sulfoxide (DMSO)	µl	Tocris	250	http://www.tocris.com/literature/D__Literature_tempfiles_6405msds.pdf	111821-58-0	(S)-(-)-3-Amino-1-hydroxypyrrolidin-2-one	Store at RT	Cream solid	water to 100 mM	Singh et al (1990) Enantiomers of HA-966 (3-amino-1-hydroxypyrrolidin-2-one) exhibit distinct central nervous system effects: (+)-HA-966 is a selective glycine/N-methyl-D-aspartate receptor antagonist, but (-)-HA966 is a potent γ- butyrolactone-like sedative. Proc.Natl.Acad.Sci.USA 87 347. Shepard and Lehmann (1992) ([+/-])-1-Hydroxy-3- aminopyrrolidone-2 (HA-966) inhibits the activity of substan…
	3	D05	1223	DL-TBOA	Selective non-transportable inhibitor of EAATs	Tocriscreen Total	14	10	mM	Dimethyl sulfoxide (DMSO)	µl	Tocris	250	http://www.tocris.com/literature/D__Literature_tempfiles_268202msds.pdf	205309-81-5	DL-threo-β-Benzyloxyaspartic acid	Desiccate at -20°C	white solid	Soluble to 100 mM in DMSO and to 5 mM in water	Shimamoto et al (1998) DL-threo-β-benzyloxyaspartate, a potent blocker of excitatory amino acid transporters. Mol.Pharmacol. 53 195. PMID:9463476 Jabaudon et al (1999) Inhibition of uptake unmasks rapid extracellular turnover of glutamate of nonvesicular origin. Proc.Natl.Acad.Sci.U.S.A. 96 8733. PMID:10411944 Shimamoto et al (2000) Syntheses of optically pure β-hydroxyaspartate derivatives as gl…
	3	D06	1962	SB 239063	Potent, selective p38 MAPK inhibitor; orally active	Tocriscreen Total	4	10	mM	Dimethyl sulfoxide (DMSO)	µl	Tocris	250	http://www.tocris.com/literature/D__Literature_tempfiles_233185msds.pdf	193551-21-2	trans-4-[4-(4-Fluorophenyl)-5-(2-methoxy-4-pyrimidinyl)-1H-imidazol-1-yl]cyclohexanol	Desiccate at +4°C	white solid	Soluble to 10 mM in DMSO	Underwood et al (2000) SB 239063, a potent p38 MAP kinase inhibitor, reduces inflammatory cytokine production, airways eosinophil infiltration, and persistence. J.Pharmacol.Exp.Ther. 293 281. PMID:10734180 Barone et al (2001) SB 239063, a second-generation p38 mitogen-activated protein kinase inhibitor, reduces brain injury and neurological deficits in cerebral focal ischemia. J.Pharmacol.Exp.The…
	3	D07	2403	MRS 3777 hemioxalate	High affinity, selective A3 antagonist	Tocriscreen Total	1	10	mM	Dimethyl sulfoxide (DMSO)	µl	Tocris	250	http://www.tocris.com/literature/D__Literature_tempfiles_165659msds.pdf	1186195-57-2	2-Phenoxy-6-(cyclohexylamino)purine hemioxalate	Desiccate at RT	White solid	DMSO to 100 mM ethanol to 10 mM	Perreira et al (2005) "Reversine" and its 2-substituted adenine derivatives as potent and selective A3 adenosine receptor antagonists. J.Med.Chem. 48 4910. Jacobson and Gao (2006) Adenosine receptors as therapeutic targets. Nat.Rev.Drug Discov. 5 247. Moro et al (2006) Progress in the pursuit of therapeutic adenosine receptor antagonists. Med.Res.Rev. 26 131.
	3	D08	2559	TPCA-1	Potent, selective inhibitor of IKK-2	Tocriscreen Total	3	10	mM	Dimethyl sulfoxide (DMSO)	µl	Tocris	250	http://www.tocris.com/literature/D__Literature_tempfiles_288309msds.pdf	507475-17-4	2-[(Aminocarbonyl)amino]-5-(4-fluorophenyl)-3-thiophenecarboxamide	Desiccate at -20°C	Beige solid	DMSO to 100 mM ethanol to 10 mM	Podolin et al (2005) Attenuation of murine collagen-induced arthritis by a novel, potent, selective small molecule inhibitor of IκB kinase 2, TPCA- 1 (2-[aminocarbonyl)amino]-5-(4-fluorophenyl)-3-thiophenecarboxamide), occurs via reduction of proinflammatory cytokines and antigen-induced T cell proliferation. J.Pharmacol.Exp.Ther. 312 373. Birrell et al (2005) Iκ-B kinase-2 inhibitor blocks infla…
	3	D09	0514	GBR 12935 dihydrochloride	Selective dopamine uptake inhibitor	Tocriscreen Total	3	10	mM	Dimethyl sulfoxide (DMSO)	µl	Tocris	250	http://www.tocris.com/literature/D__Literature_tempfiles_7301msds.pdf	76778-22-8	1-(2-Diphenylmethoxyethyl)-4-(3-phenylpropyl)piperazine dihydrochloride	Desiccate at -20°C	White solid	CAUTION - This product is hygroscopic and we recommend that it is desiccated upon arrival. Solutions should be made up as soon as the vial is opened. DMSO to 5 mM	Andersen et al (1987) Biochemical and pharmacological characterization of [3H]GBR 12935 binding in vitro to rat striatal membranes: labelling of the dopamine uptake complex. J.Neurochem. 48 1887. Reith et al (1992) Evidence for mutually exclusive binding of cocaine, BTCP, GBR 12935, and dopamine to the dopamine transporter. Eur.J.Pharmacol.Mol.Pharmacol.Sect. 227 417. Reith et al (1994) GBR 12909…
	3	D10	0566	N-Methylquipazine dimaleate	5-HT3 agonist	Tocriscreen Total	1	10	mM	Dimethyl sulfoxide (DMSO)	µl	Tocris	250	http://www.tocris.com/literature/D__Literature_tempfiles_7495msds.pdf	28614-26-8	2-(1-N-Methylpiperazinyl)quinoline dimaleate	Store at RT	White crystalline solid	Water to 50 mM	Glennon et al (1989) Binding of arylpiperazines to 5-HT3 serotonin receptors: results of a structure-affinity study. Eur.J.Pharmacol. 168 387.
	3	D11	0537	MR 16728 hydrochloride	Stimulates ACh release	Tocriscreen Total	1	10	mM	Dimethyl sulfoxide (DMSO)	µl	Tocris	250	http://www.tocris.com/literature/D__Literature_tempfiles_7383msds.pdf	147614-21-9	N-[3-(1-Hexahydroazapinyl)propyl]-α-cyclohexyl-benzeneacetamide hydrochloride	Desiccate at -20°C	Light yellow solid	DMSO to 100 mM	Moulian et al (1993) The effect of MR 16728, a cetiedil analogue, on acetylcholine release in torpedo synaptosomes. Eur.J.Pharmacol. 231 407.
	3	E02	2706	Temozolomide	DNA-methylating antitumor agent	Tocriscreen Total	2	10	mM	Dimethyl sulfoxide (DMSO)	µl	Tocris	250	http://www.tocris.com/literature/D__Literature_tempfiles_246044msds.pdf	85622-93-1	3,4-Dihydro-3-methyl-4-oxoimidazo[5,1-d]-1,2,3,5-tetrazine-8-carboxamide	Store at RT	Beige solid	Soluble to 50 mM in DMSO	Plowman et al (1994) Preclinical antitumor activity of temozolomide in mice: efficacy against human brain tumor xenografts and synergism with 1,3-bis(2-chloroethyl)-1-nitrosourea. Cancer Res. 54 3793. PMID:8033099 Clark et al (1995) Antitumor imidazotetraazines. 32. Synthesis of novel imidazotetrazinones and related bicyclic heterocycles to probe the mode of action of the antitumor drug temozolom…
	3	E03	0464	Capsazepine	Vanilloid receptor antagonist. Also activator of ENaCδ	Tocriscreen Total	7	10	mM	Dimethyl sulfoxide (DMSO)	µl	Tocris	250	http://www.tocris.com/literature/D__Literature_tempfiles_107882msds.pdf	138977-28-3	N-[2-(4-Chlorophenyl)ethyl]-1,3,4,5-tetrahydro-7,8-dihydroxy-2H-2-benzazepine-2-carbothioamide	Store at RT	White solid	ethanol to 25 mM DMSO to 100 mM	Dickenson and Dray (1991) Selective antagonism of capsaicin by capsazepine: evidence for a spinal receptor site in capsaicin-induced antinociception. Br.J.Pharmacol. 104 1045. Kwak et al (1998) A capsaicin-receptor antagonist, capsazepine, reduces inflammation-induced hyperalgesic responses in the rat: evidence for an endogenous capsaicin-like substance. Neuroscience 86 619. Yamamura et al (2004)…
	3	E04	0391	Spaglumic acid	Selective mGlu3 agonist	Tocriscreen Total	8	10	mM	Dimethyl sulfoxide (DMSO)	µl	Tocris	250	http://www.tocris.com/literature/D__Literature_tempfiles_243416msds.pdf	4910-46-7	N-Acetyl-L-aspartyl-L-glutamic acid	Desiccate at RT	off-white solid	CAUTION - This product is hygroscopic and we recommend that it is desiccated upon arrival. Solutions should be made up as soon as the vial is opened. Water to 100 mM	Wroblewska et al (1997) N-Acetylaspartylglutamate selectively activates mGluR3 receptors in transfected cells. J.Neurochem. 69 174. Neale et al (2000) N-Acetylaspartylglutamate: the most abundant peptide neurotransmitter in the mammalian central nervous system. J.Neurochem. 75 443. Thomas et al (2000) N-Acetylated α-linked acidic dipeptidase converts N-acetylaspartylglutamate from a neuroprotecta…
	3	E05	1148	Siguazodan	PDE3 inhibitor	Tocriscreen Total	1	10	mM	Dimethyl sulfoxide (DMSO)	µl	Tocris	250	http://www.tocris.com/literature/D__Literature_tempfiles_10595msds.pdf	115344-47-3	N-Cyano-N'-methyl-N''-[4-(1,4,5,6-tetrahydro-4-methyl-6-oxo-3-pyridazinyl)phenyl]guanidine	Store at RT	White solid	Soluble to 100 mM in DMSO	Tang et al (1994) Photoaffinity labelling of cyclic GMP-inhibited phosphodiesterase (PDE III) in human and rat platelets and rat tissues: effects of phosphodiesterase inhibitors. Eur.J.Pharmacol. 268 105. PMID:7925608 Christensen and Torphy (1994) Isozyme-selective phosphodiesterase inhibitors as antiasthmatic agents. Annu.Rep.Med.Chem. 29 185. Freitag et al (1998) Phosphodiesterase inhibitors su…
	3	E06	0223	Kynurenic acid	Broad spectrum EAA antagonist	Tocriscreen Total	56	10	mM	Dimethyl sulfoxide (DMSO)	µl	Tocris	250	http://www.tocris.com/literature/D__Literature_tempfiles_272589msds.pdf	492-27-3	4-Hydroxyquinoline-2-carboxylic acid	Store at RT	yellow solid	DMSO to 75 mM 1eq. NaOH to 100 mM	Perkins and Stone (1982) An iontophoretic investigation of the actions of convulsant kynurenines and their interaction with the endogenous excitant quinolinic acid. Brain Res. 247 184. Stone and Burton (1988) NMDA receptors and ligands in the vertebrate CNS. Progr.Neurobiol. 30 333. Pittaluga et al (1997) The 'kynurenate test,' a biochemical assay for putative cognition enhancers. J.Pharmacol.Exp…
	3	E07	0627	2-PMDQ	Potent, selective α1 antagonist	Tocriscreen Total	2	10	mM	Dimethyl sulfoxide (DMSO)	µl	Tocris	250	http://www.tocris.com/literature/D__Literature_tempfiles_7769msds.pdf	139047-55-5	2-[(4-Phenylpiperazin-1-yl)methyl]-2,3-dihydroimidazo[1,2-c]quinazolin-5(6H)-one	Store at RT	White crystalline solid	DMSO to 10 mM Soluble in Ethanol	Chern et al (1993) Studies on quinazolines. 5. 2,3-Dihydroimidazo[1,2-c]quinazoline derivatives - a novel class of potent and selective alpha (1) adrenoceptor antagonists and antihypertensive agents. J.Med.Chem. 36 2196.
	3	E08	2828	NU 7026	Selective DNA-PK inhibitor	Tocriscreen Total	2	10	mM	Dimethyl sulfoxide (DMSO)	µl	Tocris	250	http://www.tocris.com/literature/D__Literature_tempfiles_290446msds.pdf	154447-35-5	2-(4-Morpholinyl)-4H-naphthol[1,2-b]pyran-4-one	Store at +4°C	Cream solid	CAUTION - This product is light sensitive and we recommend that the solid material and any solutions obtained are protected from exposure to light. DMSO to 10 mM	Hollick et al (2003) 2,6-disubstituted pyran-4-one and thiopyran-4-one inhibitors of DNA-dependent protein kinase (DNA-PK). Bioorg.Med.Chem.Letts. 13 3083. Veuger et al (2003) Radiosensitization and DNA repair inhibition by the combined use of novel inhibitors of DNA-dependent protein kinase and poly(ADP-ribose) polymerase-I. Cancer Res. 63 6008. Amrein et al (2007) Chlorambucil cytotoxicity in m…
	3	E09	0544	IPAG	Potent σ antagonist	Tocriscreen Total	3	10	mM	Dimethyl sulfoxide (DMSO)	µl	Tocris	250	http://www.tocris.com/literature/D__Literature_tempfiles_7416msds.pdf	193527-91-2		Store at RT	White solid	CAUTION - This product is light sensitive and we recommend that solutions are protected from exposure to light. Ethanol to 50 mM DMSO to 100 mM 0	Wilson et al (1991) Radiosynthesis of σ receptor ligands for positron emission tomography: 11C- and 18F-labelled guanidines. J.Med.Chem. 34 1867. Whittemore et al (1997) Antagonism of N-methyl-D-aspartate receptors by σ site ligands: potency, subtype-selectivity and mechanisms of inhibition. J.Pharmacol.Exp.Ther. 282 326.
	3	E10	0584	L-(-)-α-Methyldopa	Aromatic L-amino acid decarboxylase inhibitor	Tocriscreen Total	1	10	mM	Dimethyl sulfoxide (DMSO)	µl	Tocris	250	http://www.tocris.com/literature/D__Literature_tempfiles_7565msds.pdf	555-30-6	3-(3,4-Dihydroxyphenyl)-α-methyl-L-alanine	Store at RT	White solid	Soluble to 75 mM in DMSO	Merck Index 12 6132. Van Zwieten et al (1984) The hypotensive activity and side effects of methyldopa, clonidine, and guanfacine. Hypertension 6 II- 28. PMID:6094346 Kapoor and Chalmers (1989) Correlation between fall in blood pressure and in vivo amine release after α-methylDOPA. Eur.J.Pharmacol. 164 531. PMID:2767124
	3	E11	0557	α-Methyl-5-hydroxytryptamine maleate	5-HT2B agonist	Tocriscreen Total	5	10	mM	Dimethyl sulfoxide (DMSO)	µl	Tocris	250	http://www.tocris.com/literature/D__Literature_tempfiles_183034msds.pdf	304-52-9		Store at -20°C	Grey solid	water to 10 mM DMSO to 100 mM	Richardson et al (1985) Identification of serotonin M-receptor sub-types and their specific blockade by a new class of drugs. Nature 316 126. Wilson et al (1990) 5-Hydroxytryptamine3 receptors mediate tachycardia in conscious instrumented dogs. J.Pharmacol.Exp.Ther. 252 683. Baxter et al (1995) 5-HT2 receptor subtypes: a family re-united? TiPS 16 105.
	3	F02	1081	SKF 89976A hydrochloride	Potent GABA uptake inhibitor. Penetrates blood brain barrier	Tocriscreen Total	1	10	mM	Dimethyl sulfoxide (DMSO)	µl	Tocris	250	http://www.tocris.com/literature/D__Literature_tempfiles_10263msds.pdf	85375-15-1	1-(4,4-Diphenyl-3-butenyl)-3-piperidinecarboxylic acid hydrochloride	Desiccate at +4°C	White solid	Soluble to 100 mM in water and to 100 mM in DMSO	Ali et al (1985) Orally active and potent inhibitors of γ-aminobutyric acid. J.Med.Chem. 28 653. PMID:2985785 Murali Dha (1996) On the bioactive conformation of the GABA uptake inhibitor SK&F 89976-A. Bioorg.Med.Chem.Lett. 6 1535. Krause and Schwarz (2005) Identification and selective inhibition of the channel mode of the neuronal GABA transporter 1. Mol.Pharmacol. 68 1728. PMID:16150932
	3	F03	3495	Fludarabine	Purine analog; inhibits DNA synthesis	Tocriscreen Total	1	10	mM	Dimethyl sulfoxide (DMSO)	µl	Tocris	250	http://www.tocris.com/literature/D__Literature_tempfiles_226792msds.pdf	21679-14-1	9-β-D-Arabinofuranosyl-2-fluoro-9H-purin-6-amine	Desiccate at +4°C	white solid	Soluble to 100 mM in DMSO	Bellosillo et al (1999) In vitro evaluation of fludarabine in combination with cyclophosphamide and/or mitoxantrone in B-cell chronic lymphocytic leukemia. Blood 94 2836. PMID:10515887 Meng et al (2007) Antitumor activity of fludarabine against human multiple myeloma in vitro and in vivo. Eur.J.Haematol. 79 486. PMID:17976186 Torella et al (2007) Fludarabine prevents smooth muscle proliferation i…
	3	F04	3550	Melatonin	Endogenous hormone; agonist at MT1 and MT2	Tocriscreen Total	1	10	mM	Dimethyl sulfoxide (DMSO)	µl	Tocris	250	http://www.tocris.com/literature/D__Literature_tempfiles_229544msds.pdf	73-31-4	N-Acetyl-5-methoxytryptamine	Store at -20°C	white solid	DMSO to 50 mM	Bubenik (2008) Thirty four years since the discovery of gastrointestinal melatonin. J.Physiol.Pharmacol. 59 33. Fischer et al (2008) Melatonin as a major skin protectant: from free radical scavenging to DNA damage repair. Exp.Dermatol. 17 713. Cardinali et al (2009) Melatonin and melatonergic drugs on sleep: possible mechanisms of action. Int.J.Neurosci. 119 821.
	3	F05	1130	LY 294002 hydrochloride	Selective PI 3-kinase inhibitor	Tocriscreen Total	3	10	mM	Dimethyl sulfoxide (DMSO)	µl	Tocris	250	http://www.tocris.com/literature/D__Literature_tempfiles_10522msds.pdf	154447-36-6	2-(4-Morpholinyl)-8-phenyl-4H-1-benzopyran-4-one hydrochloride	Store at RT	White crystalline solid	DMSO to 25 mM ethanol to 5 mM	Vlahos et al (1994) A specific inhibitor of phosphatidylinositol 3-kinase, 2-(4-morpholinyl)-8-phenyl-4H-1-benzopyran-4-one (LY 294002). J.Biol.Chem. 269 5241. Chasserot-Golaz et al (1998) Possible involvement of phosphatidyl-3-kinase in regulated exocytosis: studies in chromaffin cells with inhibitor LY 294002. J.Neurochem. 70 2347. Ferrandi et al (2007) Phosphoinositide 3-kinase γ inhibition pl…
	3	F06	1033	Fluvoxamine maleate	5-HT re-uptake inhibitor	Tocriscreen Total	5	10	mM	Dimethyl sulfoxide (DMSO)	µl	Tocris	250	http://www.tocris.com/literature/D__Literature_tempfiles_9875msds.pdf	61718-82-9	(E)-5-Methoxy-1-[4-(trifluoromethyl)phenyl]-1-pentanone-O-(2-aminoethyl)oxime maleate	Desiccate at +4°C	White solid	water to 10 mM	Classen et al (1977) Fluvoxamine, a specific 5-hydroxytryptamine uptake inhibitor. Br.J.Pharmacol. 60 505. Benfield and Ward (1986) Fluvoxamine. A review of its pharmacodynamic and pharmacokinetic properties, and therapeutic efficacy in depressive illness. Drugs 32 313. Narita et al (1996) Interactions of selective serotonin reuptake inhibitors with subtypes of σ receptors in rat brain. Eur.J.Pha…
	3	F07	0581	3-MPPI	α1 ligand	Tocriscreen Total	1	10	mM	Dimethyl sulfoxide (DMSO)	µl	Tocris	250	http://www.tocris.com/literature/D__Literature_tempfiles_7547msds.pdf	133399-65-2	2-[(4-Phenylpiperazin-1-yl)methyl]-2,3-dihydroimidazo[1,2-c]quinazolin-5(6H)-one	Store at RT	White solid	DMSO to 10 mM	Russo et al (1991) Pyrimido[5,4-b]indole derivatives. 1. A new class of potent and selective α1 adrenoceptor ligands. J.Med.Chem. 34 1850. Romeo et al (2003) New pyrimido[5,4-b]indoles as ligands for alpha1-adrenoceptor subtypes. J.Med.Chem. 46 2877.
	3	F08	0636	Salsolinol-1-carboxylic acid	Endogenous amino acid	Tocriscreen Total	2	10	mM	Dimethyl sulfoxide (DMSO)	µl	Tocris	250	http://www.tocris.com/literature/D__Literature_tempfiles_7806msds.pdf	57256-34-5		Store at RT	White crystalline solid	Soluble to 25 mM in water	Sjoquist et al (1985) Identification and quantification of 1-carboxysalsolinol and salsolinol in biological samples by gas chromatography mass-spectrometry. J.Chromatography 343 1.
	3	F09	0569	(R)-(-)-α-Methylhistamine dihydrobromide	Potent, standard H3 agonist	Tocriscreen Total	12	10	mM	Dimethyl sulfoxide (DMSO)	µl	Tocris	250	http://www.tocris.com/literature/D__Literature_tempfiles_211091msds.pdf	75614-87-8	(R)-(-)-α-Methyl-1H-imidazole-4-ethanamine dihydrobromide	Desiccate at RT	White solid	CAUTION - This product is hygroscopic and we recommend that it is desiccated upon arrival. Solutions should be made up as soon as the vial is opened. Soluble to 100 mM in water	Oishi et al (1989) Effects of histamine H3-agonist (R)-α-methylhistamine and the antagonist thioperamide on histamine modulation in the mouse and rat brain. J.Neurochem. 52 1388. PMID:2540269 Schwartz et al (1990) A third histamine receptor subtype - characterization, localization and functions of the H3-receptor. Agents Actions 30 13. PMID:1695431 Hew et al (1990) Characterization of histamine-H…
	3	F10	0659	FGIN-1-43	Potent, specific ligand for mitochondrial DBI receptor	Tocriscreen Total	3	10	mM	Dimethyl sulfoxide (DMSO)	µl	Tocris	250	http://www.tocris.com/literature/D__Literature_tempfiles_7896msds.pdf	145040-29-5	N,N-Dihexyl-2-(4-chlorophenyl)-5-chloroindole-3-acetamide	Store at RT	Light cream solid	DMSO to 50 mM	Romeo et al (1992) 2-Aryl-3-indoleacetamides (FGIN-1): a new class of potent and specific ligands for the mitochondrial DBI receptor (MDR). J.Pharmacol.Exp.Ther. 262 971. Kozikowski et al (1993) Chemistry, binding affinities, and behavioural properties of a new class of 'antineophobic' mitochondrial DBI receptor (mDRC) ligands. J.Med.Chem. 36 2908.
	3	F11	0675	NPC 15199	Increases intracellular Ca2+ levels	Tocriscreen Total	1	10	mM	Dimethyl sulfoxide (DMSO)	µl	Tocris	250	http://www.tocris.com/literature/D__Literature_tempfiles_7965msds.pdf	35661-60-0	N-(9-Fluorenylmethoxycarbonyl)-L-leucine	Store at RT	White solid	DMSO to 100 mM	Burch et al (1991) N-(Fluorenyl-9-methoxycarbonyl) amino acids, a class of anti-inflammatory agents with a different mechanism of action. Proc.Natl.Acad.Sci.USA 88 355. Miller et al (1993) Guinea pig ileitis is attenuated by the leumidin N- (fluorenyl-9-methoxycarbonyl)leucine (NPC 15199). J.Pharmacol.Exp.Ther. 266 468. Jan et al (2000) NPC-15199, a novel anti-inflammatory agent, mobilizes intrac…
	3	G02	2545	Lofepramine	5-HT and noradrenalin re-uptake inhibitor (SNRI)	Tocriscreen Total	1	10	mM	Dimethyl sulfoxide (DMSO)	µl	Tocris	250	http://www.tocris.com/literature/D__Literature_tempfiles_166230msds.pdf	23047-25-8	1-(4-Chlorophenyl)-2-[[3-(10,11-dihydro-5H-dibenz[b,f]azepin-5-yl)propyl]methylamino]ethanone	Store at +4°C	Light yellow solid	DMSO to 75 mM ethanol to 10 mM	Leonard (1987) A comparison of the pharmacological properties of the novel tricyclic antidepressant lofepramine with its major metabolite, desipramine: a review. Int.Clin.Psychopharmacol. 2 281. Badawy et al (1991) The effects of lofepramine and desmethylimipramine on tryptophan metabolism and disposition in the rat. Biochem.Pharmacol. 42 921. Kelly and Leonard (1999) An investigation of the anti…
	3	G03	1028	CPCCOEt	Selective non-competitive mGlu1 receptor antagonist	Tocriscreen Total	11	10	mM	Dimethyl sulfoxide (DMSO)	µl	Tocris	250	http://www.tocris.com/literature/D__Literature_tempfiles_252663msds.pdf	179067-99-3	7-(Hydroxyimino)cyclopropa[b]chromen-1a-carboxylate ethyl ester	Store at RT	white powder	ethanol to 5 mM DMSO to 100 mM	Annoura et al (1996) A novel class of antagonists for metabotropic glutamate receptors, 7-(hydroxyimino)cyclopropa[b] chromen-1a-carboxylates. Bioorg.Med.Chem.Lett. 6 763. Hermans et al (1998) Reversible and non-competitive antagonist profile of CPCCOEt at the human type 1α metabotropic glutamate receptor. Neuropharmacology 37 1645. Litschig et al (1999) CPCCOEt, a noncompetitive metabotropic glu…
	3	G04	1477	GR 127935 hydrochloride	Potent, selective 5-HT1B/1D antagonist	Tocriscreen Total	5	10	mM	Dimethyl sulfoxide (DMSO)	µl	Tocris	250	http://www.tocris.com/literature/D__Literature_tempfiles_172437msds.pdf	148672-13-3	N-[4-Methoxy-3-(4-methyl-1-piperazinyl)phenyl]-2'-methyl-4'-(5-methyl-1,2,4-oxadiazol-3-yl)-1,1'-biphenyl- 4-carboxamide hydrochloride	Desiccate at RT	Off-white solid	water to 100 mM	Clitherow et al (1994) Evolution of a novel series of [(N,N-dimethylamino)propyl]- and piperazinylbenzalides as the first selective 5-HT1D antagonists. J.Med.Chem. 37 2253. De Vries et al (1996) Blockade of porcine carotid vascular response to sumatriptan by GR 127935, a selective 5-HT1D receptor antagonist. Br.J.Pharmacol. 118 85. Knobelman et al (2001) Genetic regulation of extracellular seroto…
	3	G05	1327	L-655,708	Selective for α5-containing GABAA receptors	Tocriscreen Total	3	10	mM	Dimethyl sulfoxide (DMSO)	µl	Tocris	250	http://www.tocris.com/literature/D__Literature_tempfiles_209220msds.pdf	130477-52-0	11,12,13,13a-Tetrahydro-7-methoxy-9-oxo-9H-imidazo[1,5-a]pyrrolo[2,1-c][1,4]benzodiazepine-1-carboxylic acid, ethyl ester	Desiccate at +4°C	Pale yellow solid	DMSO to 5 mM 1eq. HCl to 10 mM	Quirk et al (1996) [3H]L-655,708, a novel ligand selective for the benzodiazepine site of GABAA receptors which contain the α5 subunit. Neuropharmacology 35 1331. Sur et al (1998) Rat and human hippocampal α5 subunit-containing γ-aminobutyric acidA receptors have α5β3γ2 pharmacological characteristics. Mol.Pharmacol. 54 928. Atack et al (2006) L-655,708 enhances cognition in rats but is not proco…
	3	G06	0131	(-)-Bicuculline methochloride	Water-soluble GABAA antagonist	Tocriscreen Total	32	10	mM	Dimethyl sulfoxide (DMSO)	µl	Tocris	250	http://www.tocris.com/literature/D__Literature_tempfiles_237595msds.pdf	53552-05-9	[R-(R*,S*)]-5-(6,8-Dihydro-8-oxofuro[3,4-e]-1,3-benzodioxol-6-yl)-5,6,7,8-tetrahydro-6,6-dimethyl-1,3- dioxolo[4,5-g]isoquinolinium chloride	Store at RT	yellow solid	Soluble to 100 mM in water	Kemp et al (1986) Quantitative evaluation of the potencies of GABA-receptor agonists and antagonists using the rat hippocampal slice preparation. Br.J.Pharmacol. 87 677. PMID:3011168 Seutin et al (1997) Evidence for a non-GABAergic action of quaternary salts of bicuculline on dopaminergic neurones. Neuropharmacology 36 1653. PMID:9517436 Seutin and Johnson (1999) Recent advances in the pharmacolo…
	3	G07	0556	BP 554 maleate	Selective 5-HT1A agonist	Tocriscreen Total	1	10	mM	Dimethyl sulfoxide (DMSO)	µl	Tocris	250	http://www.tocris.com/literature/D__Literature_tempfiles_7461msds.pdf	82900-57-0	1-[3-(3,4-Methylenedioxyphenoxy)propyl]-4-phenyl-piperazine maleate	Store at RT	Off-white solid	DMSO to 100 mM	Matsuda et al (1989) Agonist activity of a novel compound, 1-[3-(3,4-methylenedioxyphenoxy)propyl]-4-phenyl piperazine (BP-554) at central 5-HT1A receptors. Eur.J.Pharmacol. 170 75.
	3	G08	0552	MMPX	PDE1 inhibitor	Tocriscreen Total	1	10	mM	Dimethyl sulfoxide (DMSO)	µl	Tocris	250	http://www.tocris.com/literature/D__Literature_tempfiles_7439msds.pdf	78033-08-6	8-Methoxymethyl-3-isobutyl-1-methylxanthine	Store at RT	White solid	Ethanol to 100 mM	Wells and Miller (1988) Methylxanthine inhibitors of phosphodiesterases. Methods Enzymol. 159 489.
	3	G09	0609	(±)-Palmitoylcarnitine chloride	Protein kinase C inhibitor	Tocriscreen Total	1	10	mM	Dimethyl sulfoxide (DMSO)	µl	Tocris	250	http://www.tocris.com/literature/D__Literature_tempfiles_7675msds.pdf	6865-14-1		Desiccate at RT	White solid	Water to 25 mM	Nakadate and Blumberg (1987) Modulation by palmitoylcarnitine of protein kinase C activation. Cancer Res. 47 6537. Criddle et al (1990) The effects of novel vasodilator long chain acyl carnitine esters in the isolated perfused heart of the rat. Br.J.Pharmacol. 99 477. Dainty et al (1990) Interactions of palmitoyl carnitine with the endothelium in rat aorta. Br.J.Pharmacol. 100 241. Requero et al …
	3	G10	0680	2-Phenylmelatonin	Potent melatonin agonist	Tocriscreen Total	3	10	mM	Dimethyl sulfoxide (DMSO)	µl	Tocris	250	http://www.tocris.com/literature/D__Literature_tempfiles_40756msds.pdf	151889-03-1	N-[2-(5-Methoxy-2-phenylindol-3-yl)ethyl]acetamide	Desiccate at +4°C	Beige solid	CAUTION - This product is hygroscopic and we recommend that it is desiccated upon arrival. Solutions should be made up as soon as the vial is opened. Ethanol to 100 mM	Spadoni et al (1993) 2-Substituted 5-methoxy-N-acetyltryptamines: synthesis, binding affinity for the melatonin receptor, and evaluation of the biological activity. J.Med.Chem. 36 4069. Nonno et al (1998) Pharmacological characterization of the human melatonin Mel1a receptor following stable transfection into NIH3T3 cells. Br.J.Pharmacol. 124 485. Nonno et al (1999) Ligand efficacy and potency at…
	3	G11	0511	BD 1008 dihydrobromide	Potent, selective σ ligand	Tocriscreen Total	2	10	mM	Dimethyl sulfoxide (DMSO)	µl	Tocris	250	http://www.tocris.com/literature/D__Literature_tempfiles_242261msds.pdf	138356-08-8	N-[2-(3,4-Dichlorophenyl)ethyl]-N-methyl-2-(1-pyrrolidinyl)ethylamine dihydrobromide	Store at -20°C	white solid	water to 50 mM	De Costa et al (1992) Synthesis, characterization, and biological evaluation of a novel class of N-(arylethyl)-N-alkyl-2-(1- pyrrolidinyl)ethylamines - structural requirements and binding affinity at the sigma receptor. J.Med.Chem. 35 38. Monnet et al (1996) Differentiation of σ ligand-activated receptor subtypes that modulate NMDA-evoked [3H]-noradrenaline release in rat hippocampal slices. Br.J…
	3	H02	0826	Tiotidine	Potent, selective H2 antagonist	Tocriscreen Total	2	10	mM	Dimethyl sulfoxide (DMSO)	µl	Tocris	250	http://www.tocris.com/literature/D__Literature_tempfiles_8696msds.pdf	69014-14-8		Store at RT	White solid	Ethanol to 10 mM DMSO to 100 mM 0	Yellin et al (1979) ICI 125,211: A new gastric antisecretory agent acting on histamine H2- receptors. Life Sci. 25 2001. Trzeciakowski and Levi (1980) The cardiac pharmacology of tiotidine (ICI 125,211): A new histamine H2- receptor antagonist. J.Pharmacol.Exp.Ther. 214 629. Hill (1990) Distribution, properties, and functional characteristics of three classes of histamine receptor. Pharmacol.Rev.…
	3	H03	2638	ST 91	α2 agonist, putative α2C agonist	Tocriscreen Total	1	10	mM	Dimethyl sulfoxide (DMSO)	µl	Tocris	250	http://www.tocris.com/literature/D__Literature_tempfiles_177503msds.pdf	4749-61-5	N-(2,6-Diethylphenyl)-4,5-dihydro-1H-imidazol-2-amine hydrochloride	Desiccate at +4°C	White crystalline solid	water to 100 mM DMSO to 100 mM ethanol to 100 mM	Takano and Yaksh (1992) Characterization of the pharmacology of intrathecally administered alpha-2 agonists and antagonists in rats. J.Pharmacol.Exp.Ther. 261 764. Celly et al (1999) Cardiopulmonary effects of the α2-adrenoceptor agonists medetomidine and ST-91 in anesthetized sheep. J.Pharmacol.Exp.Ther. 289 712. Graham et al (2000) Synergistic interactions between two α2-adrenoceptor agonists, …
	3	H04	1206	SC 19220	Selective EP1 receptor antagonist	Tocriscreen Total	3	10	mM	Dimethyl sulfoxide (DMSO)	µl	Tocris	250	http://www.tocris.com/literature/D__Literature_tempfiles_11048msds.pdf	19395-87-0	8-Chloro-dibenzo[b,f][1,4]oxazepine-10(11H)-carboxylic acid, 2-acetylhydrazide	Store at RT	White crystalline solid	ethanol to 25 mM DMSO to 100 mM 0	Sanner (1972) Dibenzoxapine hydrazides as prostaglandin antagonists. Intra-Science Chem.Rept. 6 1. Funk et al (1993) Cloning and expression of a cDNA for the human prostaglandin E receptor EP1 subtype. J.Biol.Chem. 268 26767. Botella et al (1995) Receptor subtypes involved in dual effects induced by prostaglandin E2 in circular smooth muscle from dog colon. J.Pharmacol.Exp.Ther. 273 1008.
	3	H05	0347	nor-Binaltorphimine dihydrochloride	Standard κ selective antagonist	Tocriscreen Total	9	10	mM	Dimethyl sulfoxide (DMSO)	µl	Tocris	250	http://www.tocris.com/literature/D__Literature_tempfiles_233218msds.pdf	105618-26-6	17,17'-(Dicyclopropylmethyl)-6,6',7,7'-6,6'-imino- 7,7'-binorphinan-3,4',14,14'-tetrol dihydrochloride	Store at RT	white solid	Soluble to 25 mM in water and to 25 mM in DMSO	Portoghese et al (1994) Structure-activity relationship of N17'-substituted norbinaltorphimine congeners. Role of the N17'-basic group in the interaction with a putative address subsite on the κ opioid receptor. J.Med.Chem. 37 1495. PMID:8182708 Blake et al (1997) Differential agonist regulation of the human κ-opioid receptor. J.Neurochem. 68 1846. PMID:9109509 Feng et al (1997) Nor-binaltorphimi…
	3	H06	1414	Scopolamine hydrobromide	Non-selective muscarinic antagonist	Tocriscreen Total	4	10	mM	Dimethyl sulfoxide (DMSO)	µl	Tocris	250	http://www.tocris.com/literature/D__Literature_tempfiles_229546msds.pdf	114-49-8	(α,S)-α-(Hydroxymethyl)benzeneacetic acid (1α,2β,4β,5α,7β)-9-methyl-3-oxa-9-azatricyclo[3.3.1.02,4]non-7-yl ester hydrobromide	Store at RT	white solid	Soluble to 100 mM in water	Parkes (1965) An examination of central actions characteristic of scopolamine: comparison of central and peripheral activity in scopolamine, atropine and some synthetic basic esters. Psychopharmacologia 7 1. PMID:5830966 Nakao et al (1999) Cerebral blood flow responses to somatosensory stimulation are unaffected by scopolamine in unanesthetized rat. J.Pharmacol.Exp.Ther. 290 929. PMID:10411611 Jo…
	3	H07	0882	ZM 226600	KATP channel opener	Tocriscreen Total	1	10	mM	Dimethyl sulfoxide (DMSO)	µl	Tocris	250	http://www.tocris.com/literature/D__Literature_tempfiles_8929msds.pdf	147695-92-9	N-(4-Phenylsulfonylphenyl)-3,3,3-trifluoro-2-hydroxy-2-methylpropanamide	Store at RT	White crystalline solid	DMSO to 100 mM	Grant et al (1994) Anilide tertiary carbinols: a novel series of K+ channel openers. TiPS 15 402.
	3	H08	0572	(S)-(+)-α-Methylhistamine dihydrobromide	H3 agonist, less active enantiomer	Tocriscreen Total	3	10	mM	Dimethyl sulfoxide (DMSO)	µl	Tocris	250	http://www.tocris.com/literature/D__Literature_tempfiles_103890msds.pdf	75614-93-6	(S)-(+)-α-Methyl-1H-imidazole-4-ethanamine dihydrobromide	Desiccate at RT	White solid	CAUTION - This product is hygroscopic and we recommend that it is desiccated upon arrival. Solutions should be made up as soon as the vial is opened. Soluble to 100 mM in water	Hill (1990) Distribution, properties and functional characteristics of three classes of histamine receptor. Pharmacol.Rev. 42 45. PMID:2164693
	3	H09	0513	GBR 12783 dihydrochloride	Potent, selective dopamine uptake inhibitor	Tocriscreen Total	3	10	mM	Dimethyl sulfoxide (DMSO)	µl	Tocris	250	http://www.tocris.com/literature/D__Literature_tempfiles_163615msds.pdf	67469-57-2	1-(2-Diphenylmethoxyethyl)-4-(3-phenyl-2-propenyl)-piperazine dihydrochloride	Desiccate at -20°C	White solid	water to 10 mM ethanol to 5 mM DMSO to 50 mM	Bonnet and Constentin (1986) GBR 12783, a potent and selective inhibitor of dopamine uptake: biochemical studies in vivo and ex vivo. Eur.J.Pharmacol. 121 199. Giros et al (1992) Cloning, pharmacological characterization and chromosome assignment of the human dopamine transporter. Mol.Pharmacol. 42 383. Vaugeois et al (1992) In vivo labelling of the neuronal dopamine uptake complex in the mouse s…
	3	H10	0538	trans-4-Hydroxycrotonic acid	GHB receptor ligand	Tocriscreen Total	1	10	mM	Dimethyl sulfoxide (DMSO)	µl	Tocris	250	http://www.tocris.com/literature/D__Literature_tempfiles_7386msds.pdf	24587-49-3	trans-4-Hydroxy-2-butenoic acid	Desiccate at +4°C	Light yellow crystalline solid	DMSO to 100 mM	Vayer et al (1985) Natural occurrence of trans-gamma hydroxycrotonic acid in rat brain. Biochem.Pharmacol. 34 2401. Bourguignon et al (1993) Analogues of γ-hydroxybutyric acid. Synthesis and binding studies. J.Med.Chem. 31 893. Hechler et al (1993) Gamma hydroxybutyrate ligands posses antidopaminergic and neuroleptic-like activities. J.Pharmacol.Exp.Ther. 264 1406.
	3	H11	0884	Dihydrexidine hydrochloride	Selective D1-like agonist	Tocriscreen Total	12	10	mM	Dimethyl sulfoxide (DMSO)	µl	Tocris	250	http://www.tocris.com/literature/D__Literature_tempfiles_254676msds.pdf	123039-93-0	([+/-])-trans-10,11-Dihydroxy-5,6,6a,7,8,12b-hexahydrobenzo[a]phenanthridine hydrochloride	Desiccate at +4°C	Pale yellow solid	water to 10 mM DMSO to 50 mM	Lovenberg et al (1989) Dihydrexidine, a novel selective high potency, full dopamine D-1 receptor agonist. Eur.J.Pharmacol. 166 111. Brewster et al (1990) Trans-10,11-dihydroxy-5,6,6a,7,8,12b-hexahydrobenzo[a]phenanthridine: a highly potent selective dopamine full agonist. J.Med.Chem. 33 1756. Taylor et al (1991) Dihydrexidine, a full dopamine D1 agonist, reduces MPTP-induced parkinsonism in monke…
	4	A02	0935	Maprotiline hydrochloride	Noradrenalin re-uptake inhibitor	Tocriscreen Total	4	10	mM	Dimethyl sulfoxide (DMSO)	µl	Tocris	250	http://www.tocris.com/literature/D__Literature_tempfiles_9344msds.pdf	10347-81-6	1-(3-Methylaminopropyl)dibenzo[b,e]bicyclo[2.2.2]octadiene hydrochloride	Store at RT	White crystalline solid	Soluble to 10 mM in ethanol and to 10 mM in water	Merck Index 11 5633. Pinder et al (1977) Maprotiline: A review of its pharmacological properties and therapeutic efficacy in mental depressive states. Drugs 13 321. PMID:326531 Pawlowski and Nowak (1987) Biochemical and pharmacological tests for the prediction of ability of monoamine uptake blockers to inhibit the uptake of noradrenaline in-vivo: the effects of desipramine, maprotiline, femoxetin…
	4	A03	1214	SIB 1893	mGlu5 antagonist and positive allosteric modulator at mGlu4	Tocriscreen Total	1	10	mM	Dimethyl sulfoxide (DMSO)	µl	Tocris	250	http://www.tocris.com/literature/D__Literature_tempfiles_11092msds.pdf	6266-99-5	2-Methyl-6-(2-phenylethenyl)pyridine	Desiccate at +4°C	White crystalline solid	DMSO to 100 mM	Varney et al (1999) SIB-1757 and SIB-1893: selective, noncompetitive antagonists of metabotropic glutamate receptor type 5. J.Pharmacol.Exp.Ther. 290 170. Chapman et al (2000) Anticonvulsant activity of two metabotropic glutamate group I antagonists selective for the mGlu5 receptor: 2-methyl-6-(phenylethynyl)-pyridine (MPEP), and (E)-6-methyl-2-styryl-pyridine (SIB 1893). Neuropharmacology 39 156…
	4	A04	0905	Rolipram	PDE4 inhibitor	Tocriscreen Total	17	10	mM	Dimethyl sulfoxide (DMSO)	µl	Tocris	250	http://www.tocris.com/literature/D__Literature_tempfiles_275915msds.pdf	61413-54-5	4-(3-(Cyclopentyloxy)-4-methoxyphenyl)pyrrolidin-2-one	Store at RT	white solid	Soluble to 75 mM in DMSO and to 75 mM in ethanol	O'Donnell (1993) Antidepressant-like effects of rolipram and other inhibitors of cyclic adenosine monophosphate phosphodiesterase on behaviour maintained by differential reinforcement of low response rate. J.Pharmacol.Exp.Ther. 264 1168. PMID:8383740 Kato et al (1995) Rolipram, a cyclic AMP-selective phosphodiesterase inhibitor, reduces neuronal damage following cerebral ischemia in the gerbil. E…
	4	A05	1107	ATPA	Selective, potent GluR5 agonist	Tocriscreen Total	7	10	mM	Dimethyl sulfoxide (DMSO)	µl	Tocris	250	http://www.tocris.com/literature/D__Literature_tempfiles_159501msds.pdf	140158-50-5	(RS)-2-Amino-3-(3-hydroxy-5-tert-butylisoxazol-4-yl)propanoic acid	Desiccate at +4°C	White crystalline powder	Soluble to 10 mM in water and to 100 mM in 1eq. NaOH	Clarke et al (1997) A hippocampal GluR5 kainate receptor regulating inhibitory synaptic transmission. Nature 389 599. PMID:9335499 Matzen et al (1997) AMPA receptor agonists: synthesis, protolytic properties, and pharmacology of 3-isothiazole bioisasteres of glutamic acid. J.Med.Chem. 40 520. PMID:9046343 Moldrich et al (1999) Excitotoxic injury profiles of low-affinity kainate receptor agonists …
	4	A06	0835	(R)-(+)-Propranolol hydrochloride	β antagonist. Less active enantiomer of propranolol (Cat. No. 0624)	Tocriscreen Total	1	10	mM	Dimethyl sulfoxide (DMSO)	µl	Tocris	250	http://www.tocris.com/literature/D__Literature_tempfiles_8721msds.pdf	5051-22-9	(R)-(+)-1-[(1-methylethyl)amino]-3-(1-naphthalenyloxy)-2-propanol hydrochloride	Store at RT	White solid	water to 100 mM	Bond et al (1967) Metabolism of propranolol (Inderal) a potent, specific β-adrenergic receptor blocking agent. Nature 213 721. Barrett et al (1968) The biological properties of the optical isomers of propranolol and their effects on cardiac arrhythmias. Br.J.Pharmacol. 34 43.
	4	A07	2132	Amisulpride	Selective D2/D3 receptor antagonist; atypical antipsychotic agent	Tocriscreen Total	2	10	mM	Dimethyl sulfoxide (DMSO)	µl	Tocris	250	http://www.tocris.com/literature/D__Literature_tempfiles_223588msds.pdf	71675-85-9	4-Amino-N-[(1-ethyl-2-pyrrolidinyl)methyl]-5-(ethylsulfonyl)-2-benzamide	Store at -20°C	white solid	CAUTION - This product is light sensitive and we recommend that solutions are protected from exposure to light. 1eq. HCl to 25 mM DMSO to 50 mM	Perrault et al (1997) Psychopharmacological profile of amisulpride: an antipsychotic drug with presynaptic D2/D3 dopamine receptor antagonist activity and limbic selectivity. J.Pharmacol.Exp.Ther. 280 73. Schoemaker et al (1997) Neurochemical characteristics of amisulpride, an atypical dopamine D2/D3 receptor antagonist with both presynaptic and limbic selectivity. J.Pharmacol.Exp.Ther. 280 83. M…
	4	A08	2141	Paroxetine maleate	Highly potent and selective 5-HT uptake inhibitor	Tocriscreen Total	2	10	mM	Dimethyl sulfoxide (DMSO)	µl	Tocris	250	http://www.tocris.com/literature/D__Literature_tempfiles_114611msds.pdf	64006-44-6	(3S,4R)-3-[(1,3-Benzodioxol-5-yloxy)methyl]-4-(4-fluorophenyl)-piperidine maleate	Store at RT	Light pink solid	CAUTION - This product is light sensitive and we recommend that the solid material and any solutions obtained are protected from exposure to light. Soluble to 100 mM in ethanol and to 100 mM in DMSO	Thomas et al (1987) Biochemical effects of the antidepressant paroxetine, a specific 5-hydroxytryptamine uptake inhibitor. Psychopharmacology 93 193. PMID:2962217 Owens et al (1997) Neurotransmitter receptor and transporter binding profile of antidepressants and their metabolites. J.Pharmacol.Exp.Ther. 283 1305. PMID:9400006 Bourin et al (2001) Paroxetine: a review. CNS Drug Rev. 7 25. PMID:11420…
	4	A09	2002	Ro 31-8220 mesylate	Protein kinase inhibitor	Tocriscreen Total	2	10	mM	Dimethyl sulfoxide (DMSO)	µl	Tocris	250	http://www.tocris.com/literature/D__Literature_tempfiles_143172msds.pdf	125314-64-9	3-[3-[2,5-Dihydro-4-(1-methyl-1H-indol-3-yl)-2,5-dioxo-1H-pyrrol-3-yl]-1H-indol-1-yl]propyl carbamimidothioic acid ester mesylate	Desiccate at -20°C	Orange solid	DMSO to 100 mM Ethanol to 5 mM	Davis et al (1989) Potent, selective inhibitors of protein kinase C. FEBS Lett. 259 61. Standaert et al (1999) RO 31-8220 activates c-Jun N- terminal kinase and glycogen synthase in rat adipocytes and L6 myotubes. Comparison to actions of insulin. Endocrinology 150 2145. Lingameneni et al (2000) Inhibition of voltage-dependent sodium channels by Ro 31-8220, a 'specific' protein kinase C inhibitor…
	4	A10	2609	Ryuvidine	Cyclin-dependent kinase 4 (cdk4) inhibitor	Tocriscreen Total	1	10	mM	Dimethyl sulfoxide (DMSO)	µl	Tocris	250	http://www.tocris.com/literature/D__Literature_tempfiles_174846msds.pdf	265312-55-8	2-Methyl-5-[(4-methylphenyl)amino]-4,7-benzothiazoledione	Store at +4°C	Dark purple metallic solid	DMSO to 50 mM ethanol to 5 mM	Ryu et al (2000) 5-Arylamino-2-methyl-4,7-dioxobenzothiazoles as inhibitors of cyclin-dependent kinase 4 and cytotoxic agents. Bioorg.Med.Chem.Lett. 10 461.
	4	A11	2147	Nicorandil	KATP channel opener and NO donor	Tocriscreen Total	1	10	mM	Dimethyl sulfoxide (DMSO)	µl	Tocris	250	http://www.tocris.com/literature/D__Literature_tempfiles_120439msds.pdf	65141-46-0	N-[2-(Nitrooxy)ethyl]-3-pyridinecarboxamide	Desiccate at +4°C	White solid	Soluble to 20 mM in water	Shindo et al (1998) SUR2 subtype (A and B)-dependent differential activation of the cloned ATP-sensitive K+ channels by pinacidil and nicorandil. Br.J.Pharmacol. 124 985. PMID:9692785 Horinaka et al (2001) Nicorandil enhances cardiac endothelial nitric oxide synthase expression via activation of adenosine triphosphate-sensitive K channel in rat. J.Cardiovasc.Pharmacol. 38 200. PMID:11483869 Gomma…
	4	B02	1007	N-Desmethylclozapine	5-HT2C antagonist	Tocriscreen Total	2	10	mM	Dimethyl sulfoxide (DMSO)	µl	Tocris	250	http://www.tocris.com/literature/D__Literature_tempfiles_108678msds.pdf	6104-71-8	8-Chloro-11-(1-piperazinyl)-5H-dibenzo[b,e][1,4]diazepine	Store at RT	Yellow solid	ethanol to 100 mM DMSO to 100 mM	Kuoppamaki et al (1993) Clozapine and methylclozapine are potent 5-HT 1C receptor antagonists. Eur.J.Pharmacol.Mol.Pharmacol.Sect. 245 179. Fox and Brotchie (1996) Normethylclozapine potentiates the action of quinpirole in the 6-hydroxydopamine lesioned rat. Eur.J.Pharmacol. 301 27. Wong et al (1996) Effects of clozapine metabolites and chronic clozapine treatment on rat brain GABA A receptors. E…
	4	B03	0130	(+)-Bicuculline	Potent GABAA antagonist	Tocriscreen Total	23	10	mM	Dimethyl sulfoxide (DMSO)	µl	Tocris	250	http://www.tocris.com/literature/D__Literature_tempfiles_186850msds.pdf	485-49-4	[R-(R*,S*)]-6-(5,6,7,8-Tetrahydro-6-methyl-1,3-dioxolo[4,5-g]isoquinolin-5-yl)furo[3,4-e]-1,3-benzodioxol-8(6H)-one	Desiccate at +4°C	Pale yellow solid	CAUTION - Solutions formed with aqueous acid can undergo rapid hydrolysis and should be made up and used within 1 hour. Soluble to 5 mM in ethanol and to 100 mM in DMSO	Merck Index 12 1250. Curtis et al (1970) GABA, bicuculline and central inhibition. Nature 226 1222. PMID:4393081 Olsen et al (1976) Studies on the neuropharmacological activity of bicuculline and related compounds. Brain Res. 102 283. PMID:1247886 Piredda et al (1985) Intracerebral site of convulsant action of bicuculline. Life Sci. 36 1295. PMID:3982215 Sieghart et al (1989) Multiplicity of GABA…
	4	B04	0285	Ibotenic acid	Non-selective NMDA agonist	Tocriscreen Total	28	10	mM	Dimethyl sulfoxide (DMSO)	µl	Tocris	250	http://www.tocris.com/literature/D__Literature_tempfiles_281042msds.pdf	2552-55-8	α-Amino-(3-hydroxy-5-isoxazolyl)acetic acid	Desiccate at -20°C	White solid	CAUTION - Solutions of this product should be made up and used on the same day. Solutions that are frozen should be aliquoted and used within 1 week. Soluble to 10 mM in water	Johnston et al (1968) Central actions of ibotenic acid and muscimol. Biochem.Pharmacol. 17 2488. PMID:5752907 Watkins and Evans (1981) Excitatory amino acid transmitters. Annu.Rev.Pharmacol.Toxicol. 21 165. PMID:6112965 Nakanishi (1992) Molecular diversity of glutamate receptors and implications for brain functions. Science 258 597. PMID:1329206 Pin and Duvoisin (1995) The metabotropic glutamate …
	4	B05	0964	Diazoxide	Blocks desensitization of AMPA receptors	Tocriscreen Total	4	10	mM	Dimethyl sulfoxide (DMSO)	µl	Tocris	250	http://www.tocris.com/literature/D__Literature_tempfiles_219272msds.pdf	364-98-7	7-Chloro-3-methyl-2H-1,2,4-benzothiadiazine 1,1-dioxide	Store at RT	white solid	Soluble to 100 mM in DMSO	Merck Index 12 3051. Trube et al (1986) Opposite effects of tolbutamide and diazoxide on the ATP-dependent K+ channel in mouse pancreatic β- cells. Pflugers Arch. 407 493. PMID:2431383 Yamada and Rothman (1992) Diazoxide blocks glutamate desensitization and prolongs excitatory postsynaptic currents in rat hippocampal neurons. J.Physiol. 458 409. PMID:1302270 Kim et al (2006) Diazoxide acts more a…
	4	B06	1215	SIB 1757	Highly selective mGlu5 antagonist	Tocriscreen Total	2	10	mM	Dimethyl sulfoxide (DMSO)	µl	Tocris	250	http://www.tocris.com/literature/D__Literature_tempfiles_11096msds.pdf	31993-01-8	6-Methyl-2-(phenylazo)-3-pyridinol	Store at RT	Orange/red solid	DMSO to 100 mM	Varney et al (1999) Characterisation of SIB-1757 and SIB-1893: highly selective antagonists at metabotropic glutamate receptor subtype 5. Br.J.Pharmacol. 126 248P. Varney et al (1999) SIB-1757 and SIB-1893: selective, noncompetitive antagonists of metabotropic glutamate receptor type 5. J.Pharmacol.Exp.Ther. 290 170.
	4	B07	2072	Aminopurvalanol A	Cyclin-dependent kinase inhibitor	Tocriscreen Total	1	10	mM	Dimethyl sulfoxide (DMSO)	µl	Tocris	250	http://www.tocris.com/literature/D__Literature_tempfiles_110270msds.pdf	220792-57-4	(2R)-2-[[6-[(3-Amino-5-chlorophenyl)amino]-9-(1-methylethyl)-9H-purin-2-yl]amino]-3-methyl-1-butanol	Store at +4°C	Pale yellow solid	Soluble to 100 mM in DMSO	Chang et al (1999) Synthesis and application of functionally diverse 2,6,9-trisubstituted purine libraries as CDK inhibitors. Chem.Biol. 6 361. PMID:10375538 Rosiana et al (1999) A cyclin-dependent kinase inhibitor inducing cancer cell differentiation: biochemical identification using Xenopus egg extracts. Proc.Natl.Acad.Sci.USA 96 4797. Knockaert et al (2000) Intracellular targets of cyclin-depe…
	4	B08	1661	SB 206553 hydrochloride	Potent, selective 5-HT2C/5-HT2B antagonist. Orally active	Tocriscreen Total	4	10	mM	Dimethyl sulfoxide (DMSO)	µl	Tocris	250	http://www.tocris.com/literature/D__Literature_tempfiles_256004msds.pdf	158942-04-2	3,5-Dihydro-5-methyl-N-3-pyridinylbenzo[1,2-b:4,5-b']dipyrrole-1(2H)-carboxamide hydrochloride	Desiccate at RT	yellow solid	Soluble to 100 mM in DMSO	Forbes et al (1995) 5-Methyl-1-(3-pyridylcarbamoyl)-1,2,3,5-tetrahydropyrrolo[2,3-f]indole: a novel 5-HT2C/5-HT2B receptor antagonist with improved affinity, selectivity and oral activity. J.Med.Chem. 38 2524. PMID:7629791 Kennett et al (1996) In vitro and in vivo profile of SB 206553, a potent 5-HT2C/5-HT2B receptor antagonist with anxiolytic-like properties. Br.J.Pharmacol. 117 427. PMID:882153…
	4	B09	1625	DFB	Allosteric potentiator at mGlu5	Tocriscreen Total	1	10	mM	Dimethyl sulfoxide (DMSO)	µl	Tocris	250	http://www.tocris.com/literature/D__Literature_tempfiles_64067msds.pdf	15332-10-2	[(3-Fluorophenyl)methylene]hydrazone-3-fluorobenzaldehyde	Store at +4°C	Yellow solid	ethanol to 10 mM DMSO to 50 mM	Williams et al (2002) DFB, an allosteric potentiator of mGluR5. 4th International Meeting on Metabotropic Glutamate Receptors Abstr. (addendum). O'Brien et al (2003) A family of highly selective allosteric modulators of the metabotropic glutamate receptor subtype 5. Mol.Pharmacol. 64 731. Zhang et al (2005) Allosteric potentiators of metabotropic glutamate receptor subtype 5 have differential eff…
	4	B10	1612	SB 269970 hydrochloride	Potent selective 5-HT7 antagonist. Brain penetrant	Tocriscreen Total	8	10	mM	Dimethyl sulfoxide (DMSO)	µl	Tocris	250	http://www.tocris.com/literature/D__Literature_tempfiles_211093msds.pdf	201038-74-6	(2R)-1-[(3-Hydroxyphenyl)sulfonyl]-2-[2-(4-methyl-1-piperidinyl)ethyl]pyrrolidine hydrochloride	Store at +4°C	White solid	Soluble to 100 mM in water and to 100 mM in DMSO	Hagan et al (2000) Characterization of SB-269970-A, a selective 5-HT7 receptor antagonist. Br.J.Pharmacol. 130 539. PMID:10821781 Lovell et al (2000) A novel, potent, and selective 5-HT7 antagonist: (R)-3-(2-(2-(4-methylpiperidin-1-yl)-ethyl)pyrrolidine-1- sulfonyl)phenol (SB-269970) J.Med.Chem. 43 342. PMID:10669560 Kogan et al (2002) DR4004, a putative 5-HT7 receptor antagonist, also has functi…
	4	B11	1510	Ozagrel hydrochloride	Selective thromboxane A2 synthetase inhibitor	Tocriscreen Total	3	10	mM	Dimethyl sulfoxide (DMSO)	µl	Tocris	250	http://www.tocris.com/literature/D__Literature_tempfiles_207973msds.pdf	74003-18-2	(2E)-3-[4-(1H-Imidazol-1-ylmethyl)phenyl]-2-propenoic acid hydrochloride	Store at RT	white solid	water to 100 mM	Naito et al (1983) Effects of thromboxane synthetase inhibitors on aggregation of rabbit platelets. Eur.J.Pharmacol. 91 41. Hiraku et al (1986) Pharmacological studies on the TXA2 synthetase inhibitor (E)-3-[p-(1H-imidazol-1ylmethyl)phenyl]-2- propenoic acid (OKY-046). Jap.J.Pharmacol. 41 393. Shinagawa et al (2000) Participation of thromboxane A2 in the cough response in guinea-pigs: antitussive…
	4	C02	1074	(RS)-AMPA hydrobromide	Selective AMPA agonist. More water soluble form of (RS)-AMPA (Cat. No. 0169)	Tocriscreen Total	5	10	mM	Dimethyl sulfoxide (DMSO)	µl	Tocris	250	http://www.tocris.com/literature/D__Literature_tempfiles_150082msds.pdf	77521-29-0	(RS)-α-Amino-3-hydroxy-5-methyl-4-isoxazolepropionic acid hydrobromide	Desiccate at +4°C	White powder	Soluble to 10 mM in water	Krogsgaard-Larsen et al (1980) New class of glutamate agonist structurally related to ibotenic acid. Nature 284 64. PMID:6101908 Honore et al (1982) The binding of 3H-AMPA, a structural analogue of glutamic acid, to rat brain membranes. J.Neurochem. 38 173. PMID:6125564
	4	C03	1454	GYKI 52466 hydrochloride	Selective non-competitive AMPA antagonist	Tocriscreen Total	7	10	mM	Dimethyl sulfoxide (DMSO)	µl	Tocris	250	http://www.tocris.com/literature/D__Literature_tempfiles_253863msds.pdf	102771-26-6	4-(8-Methyl-9H-1,3-dioxolo[4,5-h][2,3]benzodiazepin-5-yl)-benzenamine dihydrochloride	Desiccate at RT	yellow powder	Soluble to 50 mM in DMSO and to 10 mM in water	Tarnawa et al (1989) Electrophysiological studies with a 2,3-benzodiazepine muscle relaxant: GYKI 52466. Eur.J.Pharmacol. 167 193. PMID:2574112 Donevan and Rogawsk (1993) GYKI 52466, a 2,3-benzodiazepine, is a highly selective, non-competitive antagonist of AMPA/kainate receptor responses. Neuron 10 51. PMID:7678966 Paternain et al (1995) Selective antagonism of AMPA receptors unmasks kainate rec…
	4	C04	0906	Betaxolol hydrochloride	Selective β1 antagonist	Tocriscreen Total	2	10	mM	Dimethyl sulfoxide (DMSO)	µl	Tocris	250	http://www.tocris.com/literature/D__Literature_tempfiles_87955msds.pdf	63659-19-8	1-[4-[2-(Cyclopropylmethoxy)ethyl]phenoxy]-3-isopropylamino-2-propanol hydrochloride	Store at RT	White solid	Water to 50 mM	Merck Index 12 1229. Beresford and Heel (1986) Betaxolol. A review of its pharmacodynamic and pharmacokinetic properties and therapeutic efficacy in hypertension. Drugs 31 6. Satoh et al (1993) The affinity of betaxolol, a β 1 - adrenoceptor-selective blocking agent, for β-adrenoceptors in the bovine trachea and heart. Br.J.Pharmacol. 108 484. Setoguchi et al (1995) Inhibitory action of betaxolol…
	4	C05	0435	Cimaterol	β agonist	Tocriscreen Total	2	10	mM	Dimethyl sulfoxide (DMSO)	µl	Tocris	250	http://www.tocris.com/literature/D__Literature_tempfiles_6987msds.pdf	54239-37-1	2-Amino-5-[1-hydroxy-2-[(1-methylethyl)amino]ethyl]benzonitrile	Store at RT	White crystalline solid	Ethanol to 100 mM DMSO to 100 mM 0	Merck Index 12 2336. Engelhardt (1984) Structure activity relationships in further series of amino-halogen substituted phenyl-aminoethanols. Arzneim.-Forsch. 11A 1625. Lafontan et al (1988) Mechanisms of actions of beta-adrenergic agonists - lipomobilization and anabolism. Reprod.Nutr.Develop. 28 61. Strosberg and Pietri-Rouxel (1996) Function and regulation of the β 3 -adrenoceptor. TiPS 17 373.
	4	C06	0807	THIP hydrochloride	GABAA agonist	Tocriscreen Total	12	10	mM	Dimethyl sulfoxide (DMSO)	µl	Tocris	250	http://www.tocris.com/literature/D__Literature_tempfiles_252015msds.pdf	64603-91-4	4,5,6,7-Tetrahydroisoxazolo[5,4-c]pyridin-3-ol hydrochloride	Store at RT	white solid	water to 100 mM DMSO to 100 mM	Krogsgaard-Larson (1983) 4,5,6,7-Tetrahydroisothiazolo[5,4-c]pyridin-3-ol and related analogues of THIP. Synthesis and biological activity. J.Med.Chem. 26 895. Krogsgaard-Larson (1984) Chemistry and pharmacology of the GABA antagonists THIP (Gaboxadol) and isoguvacine. Drugs Future. 9 597. Johnston (1996) GABAC receptors: relatively simple transmitter-gated ion channels? TiPS 17 319. Huckle (2004…
	4	C07	1554	Piceatannol	Inhibits TNF-induced NF-κB activation	Tocriscreen Total	6	10	mM	Dimethyl sulfoxide (DMSO)	µl	Tocris	250	http://www.tocris.com/literature/D__Literature_tempfiles_231474msds.pdf	10083-24-6	4-[(1E)-2-(3,5-Dihydroxyphenyl)ethenyl]-1,2-benzenediol	Store at +4°C	off-white solid	ethanol to 100 mM DMSO to 100 mM	Geahlen and McLaughlin (1989) Piceatannol (3,4,3',5'-tetrahydroxy-trans-stilbene) is a naturally occurring protein-tyrosine kinase inhibitor. Biochem.Biophys.Res.Comm. 165 241. Oliver et al (1994) Inhibition of mast cell FceR1-mediated signalling and effector function by the syk- selective inhibitor, piceatannol. J.Biol.Chem. 269 29697. Ashikawa et al (2002) Piceatannol inhibits TNF-induced NF-kB…
	4	C08	1591	NBI 27914 hydrochloride	Selective non-peptide CRF1 antagonist	Tocriscreen Total	2	10	mM	Dimethyl sulfoxide (DMSO)	µl	Tocris	250	http://www.tocris.com/literature/D__Literature_tempfiles_245078msds.pdf	184241-44-9	5-Chloro-N-(cyclopropylmethyl)-2-methyl-N-propyl-N'-(2,4,6-trichlorophenyl)-4,6-pyrimidinediamine hydrochloride	Store at RT	white solid	ethanol to 100 mM DMSO to 100 mM	Chen et al (1996) Design and synthesis of a series of non-peptide high-affinity human corticotropin-releasing factor 1 receptor antagonists. J.Med.Chem. 39 4358. Baram et al (1997) The CRF 1 receptor mediates the excitatory actions of corticotropin releasing factor (CRF) in the developing rat brain: in vivo evidence using a novel, selective, non-peptide CRF receptor antagonist. Brain Res. 770 89.…
	4	C09	1531	Icilin	Activates a novel cold receptor. Cooling agent	Tocriscreen Total	4	10	mM	Dimethyl sulfoxide (DMSO)	µl	Tocris	250	http://www.tocris.com/literature/D__Literature_tempfiles_140100msds.pdf	36945-98-9	3,4-Dihydro-3-(2-hydroxyphenyl)-6-(3-nitrophenyl)-(1H)-pyrimidin-2-one	Store at RT	Yellow solid	Soluble to 100 mM in DMSO	Wei et al (1983) AG-3-5: a chemical producing sensations of cold. J.Pharm.Pharmacol. 35 110. PMID:6131976 McKemy et al (2002) Identification of a cold receptor reveals a general role for TRP channels in thermosensation. Nature 416 52. PMID:11882888 Story et al (2003) ANKTM1, a TRP-like channel expressed in nociceptive neurons, is activated by cold temperatures. Cell 112 819. PMID:12654248 Behrend…
	4	C10	1646	Lonidamine	Mitochondrial hexokinase inhibitor	Tocriscreen Total	2	10	mM	Dimethyl sulfoxide (DMSO)	µl	Tocris	250	http://www.tocris.com/literature/D__Literature_tempfiles_76340msds.pdf	50264-69-2	1-[(2,4-Dichlorophenyl)methyl]-1H-indazole-3-carboxylic acid	Store at RT	White crystalline solid	Soluble to 5 mM in ethanol and to 100 mM in DMSO	Lobl et al (1981) Effects of lonidamine (AF 1890) and its analogues on follicle-stimulating hormone, luteinizing hormone, testosterone and rat androgen binding protein concentrations in the rat and rhesus monkey. Chemotherapy 27 61. PMID:6793318 De Martino et al (1984) Effects of lonidamine on murine and human tumor cells in vitro. A morphological and biochemical study. Oncology 41 15. PMID:67178…
	4	C11	1480	FIT	Irreversible δ agonist	Tocriscreen Total	2	10	mM	Dimethyl sulfoxide (DMSO)	µl	Tocris	250	http://www.tocris.com/literature/D__Literature_tempfiles_36586msds.pdf	85951-63-9	N-[1-[2-(4-Isothiocyanatophenyl)ethyl]-4-piperidinyl]-N-phenylpropanamide	Desiccate at -20°C	White crystalline solid	ethanol to 100 mM DMSO to 10 mM	Rice et al (1983) Irreversible ligands with high selectivity toward delta and mu opiate receptors. Science 220 314. Rothman et al (1985) Evidence that the delta-selective alkylating agent, fit, alters the mu-noncompetitive opiate delta binding site. Neuropeptides 6 227. Schoffelmeer et al (1988) Mu-, delta- and kappa-opioid receptor-mediated inhibition of neurotransmitter release and adenylate cy…
	4	D02	0914	(±)-Bisoprolol hemifumarate	β1 antagonist	Tocriscreen Total	2	10	mM	Dimethyl sulfoxide (DMSO)	µl	Tocris	250	http://www.tocris.com/literature/D__Literature_tempfiles_100258msds.pdf	104344-23-2	([+/-])-1-[4-[[2-(1-Methylethoxy)ethoxy)methyl]phenoxy]-3-[(1-methylethyl)amino]-2-propanol hemifumarate	Store at RT	White solid	Soluble to 50 mM in water	Kaumann and Lemoine (1985) Direct labelling of myocardial β1-adrenoceptors. Comparison of binding affinity of 3H-(-)- bisoprolol with its blocking potency. Naunyn Schmiedebergs Arch.Pharmacol. 331 27. PMID:2866449 Klockow et al (1986) Studies on the receptor profile of bisoprolol. Arzneimittelforschung 36 197. PMID:2870719 Heible et al (1995) α-and β-Adrenoceptors: from the gene to the clinic. 1.…
	4	D03	0868	L-732,138	Potent, selective NK1 antagonist	Tocriscreen Total	2	10	mM	Dimethyl sulfoxide (DMSO)	µl	Tocris	250	http://www.tocris.com/literature/D__Literature_tempfiles_8854msds.pdf	148451-96-1	N-Acetyl-L-tryptophan 3,5-bis(trifluoromethyl)benzyl ester	Store at RT	White solid	Ethanol to 100 mM 0	MacLeod et al (1993) N-Acyl-L-tryptophan benzyl esters: potent substance P receptor antagonists. J.Med.Chem. 36 2044. Cascieri et al (1994) Characterization of the interaction of N-acyl-L-tryptophan benzyl ester neurokinin antagonists with the human neurokinin-1 receptor. J.Biol.Chem. 269 6587. MacLeod et al (1994) Identification of L-tryptophan derivatives with potent and selective antagonist ac…
	4	D04	1660	Salmeterol	Potent β2 agonist; long acting	Tocriscreen Total	2	10	mM	Dimethyl sulfoxide (DMSO)	µl	Tocris	250	http://www.tocris.com/literature/D__Literature_tempfiles_83509msds.pdf	89365-50-4	4-Hydroxy-α1-[[[6-(4-phenylbutoxy)hexyl]amino]methyl]-1,3-benzenedimethanol	Store at +4°C	White solid	Soluble to 50 mM in ethanol and to 100 mM in DMSO	Johnson et al (1993) The pharmacology of salmeterol. Life Sci. 52 2131. PMID:8099695 Ellis et al (1995) Correlation of cyclic AMP accumulation and relaxant actions of salmeterol and salbutamol in bovine tracheal smooth muscle. Br.J.Pharmacol. 116 2510. PMID:8581292 Clark et al (1996) Stable activation and desensitization of β2-adrenergic receptor stimulation of adenylyl cyclase by salmeterol: evi…
	4	D05	0832	ICI-89406	β antagonist	Tocriscreen Total	1	10	mM	Dimethyl sulfoxide (DMSO)	µl	Tocris	250	http://www.tocris.com/literature/D__Literature_tempfiles_8712msds.pdf	53671-71-9	N-[2-[3-(2-Cyanophenoxy)-2-hydroxypropylamino]ethyl]-N'-phenylurea	Store at RT	White solid	Soluble in Ethanol DMSO to 100 mM	Main (1990) β-Adrenergic Receptors. In Comprehensive Medicinal Chemistry. Ed. Hansch. Vol 3, p 187.
	4	D06	0662	trans-Triprolidine hydrochloride	Standard H1 antagonist, highly potent	Tocriscreen Total	1	10	mM	Dimethyl sulfoxide (DMSO)	µl	Tocris	250	http://www.tocris.com/literature/D__Literature_tempfiles_7908msds.pdf	6138-79-0	(E)-2-[1-(4-Methylphenyl)-3-(1-pyrrolidinyl)-1-propenyl]pyridine hydrochloride	Store at RT	White solid	Soluble in water	Merck Index 12 9877. Hill (1990) Distribution properties and functional characteristics of three classes of histamine receptor. Pharmacol.Rev. 42 45. PMID:2164693
	4	D07	3862	Eletriptan hydrobromide	Orally active, selective 5-HT1B/1D agonist	Tocriscreen Total	1	10	mM	Dimethyl sulfoxide (DMSO)	µl	Tocris	250	http://www.tocris.com/literature/D__Literature_tempfiles_249063msds.pdf	177834-92-3	3-[[(2R)-1-Methyl-2-pyrrolidinyl]methyl]-5-[2-(phenylsulfonyl)ethyl]-1H-indole hydrobromide	Desiccate at RT	off-white solid	Soluble to 100 mM in DMSO	Willems et al (1998) Porcine carotid vascular effects of eletriptan (UK-116,044): a new 5-HT1B/1D receptor agonist with anti- migraine activity. Naunyn-Schmied.Arch.Pharmacol. 358 212. Napier et al (1999) Characterisation of the 5-HT receptor binding profile of eletriptan and kinetics of [3H]-eletriptan binding at human 5-HT1B and 5-HT1D receptors. Eur.J.Pharmacol. 368 259. PMID:10193663 Gupta et…
	4	D08	1588	Indatraline hydrochloride	Potent 5-HT uptake inhibitor. Also inhibits dopamine and noradrenalin uptake	Tocriscreen Total	2	10	mM	Dimethyl sulfoxide (DMSO)	µl	Tocris	250	http://www.tocris.com/literature/D__Literature_tempfiles_76782msds.pdf	86939-10-8	(1R,3S)-rel-3-(3,4-Dichlorophenyl)-2,3-dihydro-N-methyl-1H-inden-1-amine hydrochloride	Desiccate at RT	White solid	Water to 25 mM Ethanol to 50 mM DMSO to 100 mM	Hyttel and Larsen (1985) Neurochemical profile of Lu 19-005, a potent inhibitor of uptake of dopamine, noradrenaline and serotonin. J.Neurochem. 44 1615. Negus et al (1999) Effects of the long-acting monoamine reuptake inhibitor indatraline on cocaine self-administration in rhesus monkeys. J.Pharmacol.Exp.Ther. 291 60. Gu et al (2000) Design, synthesis, and monoamine transporter binding site affi…
	4	D09	1617	SB 415286	Potent, selective GSK-3 inhibitor	Tocriscreen Total	4	10	mM	Dimethyl sulfoxide (DMSO)	µl	Tocris	250	http://www.tocris.com/literature/D__Literature_tempfiles_222969msds.pdf	264218-23-7	3-[(3-Chloro-4-hydroxyphenyl)amino]-4-(2-nitrophenyl)-1H-pyrrole-2,5-dione	Store at RT	yellow powder	CAUTION - This product is light sensitive and we recommend that the solid material and any solutions obtained are protected from exposure to light. Soluble to 25 mM in ethanol and to 50 mM in DMSO	Coghlan et al (2000) Selective small molecule inhibitors of glycogen synthase kinase-3 modulate glycogen metabolism and gene transcription. Chem.Biol. 7 793. PMID:11033082 Cross et al (2001) Selective small-molecule inhibitors of glycogen synthase kinase-3 activity protect primary neurones from death. J.Neurochem. 77 94. PMID:11279265 Liang and Chuang (2006) Regulation and function of glycogen sy…
	4	D10	1616	SB 216763	Potent, selective GSK-3 inhibitor	Tocriscreen Total	3	10	mM	Dimethyl sulfoxide (DMSO)	µl	Tocris	250	http://www.tocris.com/literature/D__Literature_tempfiles_187711msds.pdf	280744-09-4	3-(2,4-Dichlorophenyl)-4-(1-methyl-1H-indol-3-yl)-1H-pyrrole-2,5-dione	Store at RT	Dark orange solid	CAUTION - This product is light sensitive and we recommend that solutions are protected from exposure to light. ethanol to 1 mM DMSO to 75 mM	Coghlan et al (2000) Selective small molecule inhibitors of glycogen synthase kinase-3 modulate glycogen metabolism and gene transcription. Chem.Biol. 7 793. Cross et al (2001) Selective small-molecule inhibitors of glycogen synthase kinase-3 activity protect primary neurones from death. J.Neurochem. 77 94. Liang and Chuang (2006) Regulation and function of glycogen synthase kinase-3 isoforms in …
	4	D11	1453	Clemastine fumarate	H1 antagonist	Tocriscreen Total	1	10	mM	Dimethyl sulfoxide (DMSO)	µl	Tocris	250	http://www.tocris.com/literature/D__Literature_tempfiles_11572msds.pdf	14976-57-9	(2R)-2-[2-[(1R)-1-(4-Chlorophenylethoxy]ethyl]-1-methyl-2-pyrrolidine fumarate	Store at RT	White crystalline solid	water to 5 mM	Hartmann et al (1981) Modulation of histamine-induced bronchoconstriction with inhaled, oral, and intravenous clemastine in normal and asthmatic subjects. Thorax 36 737. Dorsch et al (1982) Histamine1-histamine2 antagonism: effect of combined clemastine and cimetidine pretreatment on allergen and histamine-induced reactions of the guinea pig lung in vivo and in vitro. Agents Actions 12 113. Nair …
	4	E02	0927	Fluoxetine hydrochloride	5-HT re-uptake inhibitor	Tocriscreen Total	4	10	mM	Dimethyl sulfoxide (DMSO)	µl	Tocris	250	http://www.tocris.com/literature/D__Literature_tempfiles_113900msds.pdf	56296-78-7	N-Methyl-3-[(4-trifluoromethyl)phenoxy]-3-phenylpropylamine hydrochloride	Store at RT	White solid	Soluble to 100 mM in DMSO and to 10 mM in water	Benfield et al (1986) Fluoxetine. A review of its pharmacodynamic properties, and therapeutic efficacy in depressive illness. Drugs 32 481. PMID:2878798 Owens et al (1997) Neurotransmitter receptor and transporter binding profile of antidepressants and their metabolites. J.Pharmacol.Exp.Ther. 283 1305. PMID:9400006 Beck et al (1997) Fluoxetine selectively alters 5-hydroxytryptamine1A and γ-aminob…
	4	E03	0909	Tropicamide	Selective M4 muscarinic antagonist	Tocriscreen Total	2	10	mM	Dimethyl sulfoxide (DMSO)	µl	Tocris	250	http://www.tocris.com/literature/D__Literature_tempfiles_9172msds.pdf	1508-75-4	N-Ethyl-3-hydroxy-2-phenyl-N-(pyridinylmethyl)propanamide	Store at RT	White solid	DMSO to 100 mM 0	Lazareno et al (1990) Characterisation of muscarinic M4 binding sites in rabbit lung, chicken heart and NG 108-15 cells. Mol.Pharmacol. 38 805. Hernandez et al (1993) Different muscarinic receptor subtypes mediating the phasic activity and basal tone of pig isolated intravesical ureter. Br.J.Pharmacol. 110 1413.
	4	E04	3733	Efonidipine hydrochloride monoethanolate	Ca2+ channel blocker (L- and T-type)	Tocriscreen Total	1	10	mM	Dimethyl sulfoxide (DMSO)	µl	Tocris	250	http://www.tocris.com/literature/D__Literature_tempfiles_245439msds.pdf	111011-76-8	5-(5,5-Dimethyl-2-oxido-1,3,2-dioxaphosphorinan-2-yl)-1,4-dihydro-2,6-dimethyl-4-(3-nitrophenyl)-3-pyridinecarboxylic acid 2-[phenyl (phenylmethyl)amino]ethyl ester hydrochloride monoethanolate	Desiccate at +4°C	yellow solid	Soluble to 100 mM in DMSO	Masumiya et al (1998) Inhibition of myocardial L- and T-type Ca2+ currents by efonidipine: possible mechanism for its chronotropic effect. Eur.J.Pharmacol. 349 351. PMID:9671117 Furukawa et al (2004) Identification of R(-)-isomer of efonidipine as a selective blocker of T-type Ca2+ channels. Br.J.Pharmacol. 143 1050. PMID:15545287 Shin et al (2008) A selective T-type Ca2+ channel blocker R(-) efo…
	4	E05	0993	Cyanopindolol hemifumarate	5-HT1A/1B antagonist. Also β-adrenergic antagonist	Tocriscreen Total	4	10	mM	Dimethyl sulfoxide (DMSO)	µl	Tocris	250	http://www.tocris.com/literature/D__Literature_tempfiles_127470msds.pdf	106469-57-2	4-[3-[tert-Butylamino]-2-hydroxypropoxy]-1H-indole-2-carbonitrile hemifumarate	Store at RT	White solid	DMSO to 100 mM	Engel et al (1986) Identity of presynaptic 5-hydroxytryptamine (5-HT) autoreceptors in the rat brain cortex with 5-HT1B binding sites. Naunyn-Schmied.Arch.Pharmacol. 332 1. Blue et al (1989) Interaction of dihydroalprenolol and cyanopindolol with atypical β-adrenoceptors in guinea-pig ileum. Br.J.Pharmacol. 96 246P. Giles et al (1996) Characterization of a 5-HT1B receptor on CHO cells: functional…
	4	E06	0829	Pronethalol hydrochloride	β antagonist	Tocriscreen Total	1	10	mM	Dimethyl sulfoxide (DMSO)	µl	Tocris	250	http://www.tocris.com/literature/D__Literature_tempfiles_8704msds.pdf	51-02-5	2-Isopropylamino-1-(2-naphthyl)ethanol hydrochloride	Store at RT	White solid	Soluble to 100 mM in water	Merck Index 12 7974. Main (1990) α-Adrenergic receptors. Comprehensive Medicinal Chemistry. Ed Hansch 3 187.
	4	E07	1526	Mevastatin	HMG-CoA reductase inhibitor	Tocriscreen Total	1	10	mM	Dimethyl sulfoxide (DMSO)	µl	Tocris	250	http://www.tocris.com/literature/D__Literature_tempfiles_44934msds.pdf	73573-88-3	(2S)-2-Methyl-(1S,7S,8S,8aR)-1,2,3,7,8,8a-hexahydro-7-methyl-8-[2-[(2R,4R)-tetrahydro-4-hydroxy-6-oxo- 2H-pyran-2-yl]ethyl]-1-naphthalenyl butanoate	Store at RT	White crystalline solid	PLEASE NOTE - Mevastatin is an inactive lactam prodrug of mevastatin hydroxy acid the active form of the compound. Mevastatin administered orally is naturally bioactivated by the liver and requires no further modification. If mevastatin is to be administered by another route or used in vitro then it requires manual activation by treatment with NaOH. To activate the compound dissolve 50mg in 1ml o…	Cohen et al (1984) Effects of compactin, mevalonate and low-density lipoprotein on 3-hydroxy-3-methylglutaryl-coenzyme A reductase activity and low-density lipoprotein-receptor activity in the human hepatoma cell line Hep G2. Biochem.J. 222 35. Amin-Hanjani et al (2001) Mevastatin, an HMG-CoA reductase inhibitor, reduces stroke damage and upregulates endothelial nitric oxide synthase in mice. Str…
	4	E08	1548	Cantharidin	Protein phosphatase 1 and 2A inhibitor	Tocriscreen Total	1	10	mM	Dimethyl sulfoxide (DMSO)	µl	Tocris	250	http://www.tocris.com/literature/D__Literature_tempfiles_61894msds.pdf	56-25-7	(3aα,4β,7β,7aα)-Hexahydro-3a,7a-dimethyl-4,7-epoxyisobenzofuran-1,3-dione	Store at RT	White crystalline solid	DMSO to 100 mM ethanol to 25 mM	Honkanen (1993) Cantharidin, another natural toxin that inhibits the activity of serine/threonine protein phosphatases types 1 and 2A. FEBS Lett. 330 283. Eldridge and Casida (1995) Cantharidin effects on protein phosphatases and the phosphorylation state of phosphoproteins in mice. Toxicol.Appl.Pharmacol. 130 95. Knapp et al (1999) The protein phosphatase inhibitor cantharidin alters vascular en…
	4	E09	2673	Acarbose	Glucosidase α inhibitor (intestinal)	Tocriscreen Total	1	10	mM	Dimethyl sulfoxide (DMSO)	µl	Tocris	250	http://www.tocris.com/literature/D__Literature_tempfiles_175319msds.pdf	56180-94-0	O-4,6-Dideoxy-4-[[(1S,4R,5S,6S)-4,5,6-trihydroxy-3-(hydroxymethyl)-2-cyclohexen-1-yl]amino]-α-D-glucopyranosyl-(1-4)-O-α-D- glucopyranosyl-(1-4)-D-Glucose	Store at RT	White solid	Soluble to 100 mM in water and to 100 mM in DMSO	Krause et al (1982) Inhibition of disaccharide digestion in rat intestine by the alpha-glucosidase inhibitor acarbose (BAY g 5421). Digestion 23 232. PMID:6754513 Balfour and McTavish (1993) Acarbose: an update of its pharmacology and therapeutic use in diabetes mellitus. Drugs 46 1025. PMID:7510610 Oki et al (2000) Evaluation of alpha-glucosidase inhibition by using an immobilized assay system. …
	4	E10	1479	Mifepristone	Progesterone and glucocorticoid antagonist	Tocriscreen Total	1	10	mM	Dimethyl sulfoxide (DMSO)	µl	Tocris	250	http://www.tocris.com/literature/D__Literature_tempfiles_36653msds.pdf	84371-65-3	(11β,17β)-11-[4-(Dimethylamino)phenyl]-17-hydroxy-17-(1-propynyl)-estra-4,9-dien-3-one	Store at RT	Yellow solid	DMSO to 100 mM ethanol to 50 mM	Schrieber et al (1983) Binding of the anti-progestin RU 486 to rat ovary steroid receptors. Contraception 28 77. Gagne et al (1985) RU 38486: a potent antiglucocorticoid in vitro and in vivo. J.Steroid Biochem. 23 247. Mao et al (1992) Molecular mechanism of RU 486 action: a review. Mol.Cell.Biochem. 109 1.
	4	E11	1558	Tracazolate hydrochloride	Subtype-selective GABAA allosteric modulator	Tocriscreen Total	1	10	mM	Dimethyl sulfoxide (DMSO)	µl	Tocris	250	http://www.tocris.com/literature/D__Literature_tempfiles_54764msds.pdf	41094-88-6	4-(Butylamino)-1-ethyl-6-methyl 1H-pyrazolo[3,4b]pyridine-5-ethylcarboxylate hydrochloride	Desiccate at RT	White solid	CAUTION - This product is hygroscopic and we recommend that it is desiccated upon arrival. Solutions should be made up as soon as the vial is opened. 1eq. HCl to 100 mM	Meiners and Salama (1982) Enhancement of benzodiazepine and GABA binding by the novel anxiolytic, tracazolate. Eur.J.Pharmacol. 78 315. Patel and Malick (1982) Pharmacological properties of tracazolate: a new non-benzodiazepine anxiolytic agent. Eur.J.Pharmacol. 78 323. Thompson et al (2002) Tracazolate reveals a novel type of allosteric interaction with recombinant γ-aminobutyric acidA receptors…
	4	F02	0948	BRL 37344, sodium salt	β3 agonist	Tocriscreen Total	5	10	mM	Dimethyl sulfoxide (DMSO)	µl	Tocris	250	http://www.tocris.com/literature/D__Literature_tempfiles_170767msds.pdf	127299-93-8	(R*,R*)-([+/-])-4-[2-[(2-(3-Chlorophenyl)-2-hydroxyethyl)amino]propyl]phenoxyacetic acid, sodium salt	Store at RT	White powder	water to 100 mM	Arch et al (1984) Atypical β-adrenoceptor on brown adipocytes as target for anti-obesity drugs. Nature 309 163. Strosberg and Pietri-Rouxel (1996) Function and regulation of the β 3 -adrenoceptor. TiPS 17 373. Ayo Oriowo et al (1996) The selectivity in vitro of the sterioisomers of the beta-3 adrenoreceptor agonist BRL 37344. J.Pharmacol.Exp.Ther. 277 22. Board et al (2000) BRL37344, but not CGP1…
	4	F03	0952	Sotalol hydrochloride	β antagonist	Tocriscreen Total	3	10	mM	Dimethyl sulfoxide (DMSO)	µl	Tocris	250	http://www.tocris.com/literature/D__Literature_tempfiles_75670msds.pdf	959-24-0	N-[4-[1-Hydroxy-2-[(1-methylethyl)amino]ethyl]phenyl]methanesulfonamide hydrochloride	Store at RT	White solid	Soluble to 50 mM in water	Merck Index 12 8876. Uloth et al (1966) Sulfonanilides. I. Monoalkyl- and arylsulfonamidophenethanolamines. J.Med.Chem. 9 88. PMID:6006227 Claudel and Touboul (1995) Sotalol: from 'just another beta blocker' to 'the prototype class III antidysrhythmic compound'. Pacing Clin.Electrophysiol. 18 451. PMID:7770366 Fiset et al (1997) Block of Iks by the diuretic agent indapamide modulates cardiac elec…
	4	F04	0740	Naltrindole hydrochloride	δ selective non-peptide antagonist	Tocriscreen Total	13	10	mM	Dimethyl sulfoxide (DMSO)	µl	Tocris	250	http://www.tocris.com/literature/D__Literature_tempfiles_271810msds.pdf	111469-81-9	17-(Cyclopropylmethyl)-6,7-dehydro-4,5α-epoxy-3,14-dihydroxy-6,7-2',3'-indolomorphinan hydrochloride	Store at RT	grey powder	ethanol to 10 mM water to 25 mM DMSO to 100 mM	Portoghese et al (1990) Design of peptidomimetic δ opioid receptor antagonists using the message-address concept. J.Med.Chem. 33 1714. Ossipov et al (1994) Naltrindole, an opioid δ antagonist, blocks the enhancement of morphine-antinociception induced by a CCKB antagonist in the rat. Neurosci. Lett. 181 9. Shippenberg and Heidbreder (1995) The δ-opioid receptor antagonist naltrindole prevents sen…
	4	F05	1427	Citalopram hydrobromide	Highly potent and selective 5-HT uptake inhibitor	Tocriscreen Total	1	10	mM	Dimethyl sulfoxide (DMSO)	µl	Tocris	250	http://www.tocris.com/literature/D__Literature_tempfiles_11549msds.pdf	59729-33-8	1-[3-(Dimethylamino)propyl]-1-(4-fluorophenyl)-1,3-dihydro-5-isobenzofurancarbonitrile hydrobromide	Store at RT	White solid	ethanol to 50 mM water to 10 mM	Hyttel (1982) Citalopram - pharmacological profile of a specific serotonin uptake inhibitor with antidepressant activity. Prog.Neuro-Psychopharmacol.Biol.Psychiat. 6 277. Auerbach and Hjorth (1995) Effect of chronic administration of the selective serotonin (5-HT) uptake inhibitor citalopram on extracellular 5-HT and apparent autoreceptor sensitivity in rat forebrain in vivo. Naunyn-Schmied.Arch.…
	4	F06	0653	(±)-Vesamicol hydrochloride	Inhibits ACh transport	Tocriscreen Total	3	10	mM	Dimethyl sulfoxide (DMSO)	µl	Tocris	250	http://www.tocris.com/literature/D__Literature_tempfiles_89215msds.pdf	22232-64-0	([+/-])-trans-2-(4-Phenylpiperidinyl)cyclohexanol hydrochloride	Store at RT	White solid	Ethanol to 50 mM DMSO to 50 mM	Varoqui and Erickson (1996) Active transport of acetylcholine by the human vesicular acetylcholine transporter. J.Biol.Chem. 271 27229. Efange et al (1997) N-hydroxyalkyl derivatives of 3β-phenyltropane and 1-methylspiro[1H-indoline- 3,4'-piperidine]: vesamicol analogues with affinity for monoamine transporters. J.Med.Chem. 40 3905. Kobayashi et al (1997) Effects of systemic administration of 2-(…
	4	F07	1547	NSC 95397	Selective Cdc25 dual specificity phosphatase inhibitor	Tocriscreen Total	3	10	mM	Dimethyl sulfoxide (DMSO)	µl	Tocris	250	http://www.tocris.com/literature/D__Literature_tempfiles_55818msds.pdf	93718-83-3	2,3-bis[(2-Hydroxyethyl)thiol]-1,4-naphthoquinone	Desiccate at -20°C	Orange crystalline solid	CAUTION - Analysis has shown than this product is liable to decompose when stored at room temperature. Therefore, as a precautionary measure we recommend that the solid material be stored at -20°C, and that solutions, once made up, are stored frozen and used within one week. DMSO to 50 mM ethanol to 5 mM	Lazo et al (2002) Identification of a potent and selective pharmacophore for Cdc25 dual specificity phosphatase inhibitors. Mol.Pharmacol. 61 720. Han et al (2004) NAD(P)H:Quinone oxidoreductase-1-dependent and -independent cytotoxicity of potent quinone Cdc25 phosphatase inhibitors. J.Pharmacol.Exp.Ther. 309 64. Melchheier et al (2005) Quinone-induced Cdc25A inhibition causes ERK-dependent conne…
	4	F08	1546	(S)-(-)-Bay K 8644	Ca2+-channel activator (L-type)	Tocriscreen Total	4	10	mM	Dimethyl sulfoxide (DMSO)	µl	Tocris	250	http://www.tocris.com/literature/D__Literature_tempfiles_178973msds.pdf	98625-26-4	(4S)-1,4-Dihydro-2,6-dimethyl-5-nitro-4-[2-trifluoromethyl)phenyl]-3-pyridinecarboxylic acid methyl ester	Store at +4°C	Yellow solid	DMSO to 100 mM ethanol to 100 mM	Franckowiak et al (1985) The optical isomers of the 1,4-dihydropyridine BAY K 8644 show opposite effects on Ca channels. Eur.J.Pharmacol. 114 223. O'Neill and Bolger (1988) Enantiomer selectivity and the development of tolerance to the behavioral effects of the calcium channel activator BAY K 8644. Brain Res.Bull. 21 865. Ravens and Schopper (1990) Opposite cardiac actions of the enantiomers of B…
	4	F09	1544	(±)-Bay K 8644	Ca2+-channel activator (L-type)	Tocriscreen Total	4	10	mM	Dimethyl sulfoxide (DMSO)	µl	Tocris	250	http://www.tocris.com/literature/D__Literature_tempfiles_230784msds.pdf	71145-03-4	1,4-Dihydro-2,6-dimethyl-5-nitro-4-[2-(trifluoromethyl)phenyl]-3-pyridinecarboxylic acid, methyl ester	Store at +4°C	yellow solid	Soluble to 100 mM in ethanol	Greenberg et al (1984) Calcium channel 'agonist' BAY K 8644 inhibits calcium antagonist binding to brain and PC12 cell membranes. Brain Res. 305 365. PMID:6204725 Rae and Calixto (1989) Interactions of calcium antagonists and the calcium channel agonist Bay K 8644 on neurotransmission of the mouse isolated vas deferens. Br.J.Pharmacol. 96 333. PMID:2466518 Bourson et al (1989) Central and periphe…
	4	F10	2578	Benazepril hydrochloride	Angiotensin-converting enzyme (ACE) inhibitor	Tocriscreen Total	2	10	mM	Dimethyl sulfoxide (DMSO)	µl	Tocris	250	http://www.tocris.com/literature/D__Literature_tempfiles_166724msds.pdf	86541-74-4	(3S)-3-[[(1S)-1-(Ethoxycarbonyl)-3-phenylpropyl]amino]-2,3,4,5-tetrahydro-2-oxo-1H-1-benzazepine-1-acetic acid hydrochloride	Desiccate at +4°C	White solid	Water to 50 mM DMSO to 100 mM Ethanol to 100 mM	Takemori et al (1991) Effect of benazepril hydrochloride on cardiac hypertrophy in spontaneous hypertensive rats. Arzneim.-Forsch. 41 612. Ishibashi et al (1991) Hemodynamic effects of benazepril, an angiotensin-converting enzyme inhibitor, as studied in conscious normotensive dogs. Cardiovas. Drugs Ther. 5 635. Yamamoto et al (1991) General pharmacology of the novel angiotensin converting enzyme…
	4	F11	2671	Budesonide	Synthetic glucocorticoid; anti-inflammatory and chemopreventive	Tocriscreen Total	1	10	mM	Dimethyl sulfoxide (DMSO)	µl	Tocris	250	http://www.tocris.com/literature/D__Literature_tempfiles_173523msds.pdf	51333-22-3	(11β,16α)-16,17-[Butylidenebis(oxy)]-11,21-dihydroxypregna-1,4-diene-3,20-dione	Store at RT	White solid	Soluble to 100 mM in DMSO and to 50 mM in ethanol	Spencer et al (1995) Budesonide. A review of its pharmacological properties and therapeutic efficacy in inflammatory bowel disease. Drugs 50 854. PMID:8586030 Pereira et al (2006) Modulation by budesonide of DNA methylation and mRNA expression in mouse lung tumors. Int.J.Cancer 120 1150. Wattenberg et al (2007) Chemoprevention of pulmonary carcinogenesis by aerosolized budesonide in female A/J mi…
	4	G02	1511	SR 59230A hydrochloride	Potent and selective β3 antagonist	Tocriscreen Total	4	10	mM	Dimethyl sulfoxide (DMSO)	µl	Tocris	250	http://www.tocris.com/literature/D__Literature_tempfiles_138640msds.pdf	174689-39-5	1-(2-Ethylphenoxy)-3-[[(1S)-1,2,3,4-tetrahydro-1-naphthalenyl]amino]-(2S)-2-propanol hydrochloride	Store at RT	Off-white solid	water to 100 mM DMSO to 100 mM	Manara et al (1995) Aryloxypropanolaminotetralins are the first selective antagonists for atypical (β 3 ) β-adrenoceptors. Pharmacol.Comm. 6 253. Manara et al (1996) Functional identification of rat atypical β-adrenoceptors by the first β 3 -selective antagonists, aryloxypropanolaminotetralins. Br.J.Pharmacol. 117 435. Mizuno et al (2002) Stimulation of β 3 -adrenoceptors causes phosphorylation o…
	4	G03	0876	AM 92016 hydrochloride	KV channel blocker	Tocriscreen Total	2	10	mM	Dimethyl sulfoxide (DMSO)	µl	Tocris	250	http://www.tocris.com/literature/D__Literature_tempfiles_8895msds.pdf	178894-81-0	1-(4-Methanesulfonamidophenoxy)-3-(N-methyl-3,4-dichlorophenylethylamino)-2-propanol hydrochloride	Store at RT	White solid	CAUTION - This product is hygroscopic and we recommend that it is desiccated upon arrival. Solutions should be made up as soon as the vial is opened. ethanol to 100 mM water to 100 mM 0	Conners et al (1992) Actions and mechanisms of action of novel analogues of sotalol on guinea-pig and rabbit ventricular cells. Br.J.Pharmacol. 106 958. Hagerty et al (1996) The in vivo cardiovascular effects of a putative class III anti-arrhythmic drug, AM 92016. J.Pharm.Pharmacol. 48 417. Lei and Brown (1998) Inhibition by compound II, a sotalol analogue, of delayed rectifier current (iK) in ra…
	4	G04	1376	SB 218795	Potent, selective non-peptide NK3 antagonist	Tocriscreen Total	1	10	mM	Dimethyl sulfoxide (DMSO)	µl	Tocris	250	http://www.tocris.com/literature/D__Literature_tempfiles_11480msds.pdf	174635-53-1	(R)-[[2-Phenyl-4-quinolinyl)carbonyl]amino]-methyl ester benzeneacetic acid	Store at RT	White solid	DMSO to 100 mM ethanol to 5 mM	Medhurst et al (1997) In vitro and in vivo characterization of NK3 receptors in the rabbit eye by use of selective non-peptide NK3 receptor antagonists. Br.J.Pharmacol. 122 469. Giardina et al (1997) Discovery of a novel class of selective non-peptide antagonists for the human neurokinin-3 receptor. 1. Identification of the 4-quinolinecarboxamide framework. J.Med.Chem. 40 1794.
	4	G05	0791	Antazoline hydrochloride	Imidazoline ligand	Tocriscreen Total	1	10	mM	Dimethyl sulfoxide (DMSO)	µl	Tocris	250	http://www.tocris.com/literature/D__Literature_tempfiles_8520msds.pdf	2508-72-7	4,5-Dihydro-N-phenyl-N-(phenylmethyl)-1H-imidazole-2-methanamine hydrochloride	Store at RT	White solid	Soluble to 100 mM in water	Merck Index 11 709. Berdeu et al (1995) Evidence for two different imidazoline sites on pancreatic B cells and vascular bed in rat. Eur.J.Pharmacol. 275 91. PMID:7774667
	4	G06	0597	Naftopidil hydrochloride	α1 antagonist	Tocriscreen Total	4	10	mM	Dimethyl sulfoxide (DMSO)	µl	Tocris	250	http://www.tocris.com/literature/D__Literature_tempfiles_177943msds.pdf	57149-07-2	4-(2-Methoxyphenyl)-α-[(1-naphthalenyloxy)methyl]-1-piperazineethanol hydrochloride	Store at RT	White crystalline solid	Soluble to 100 mM in DMSO	Borbe and Peter (1990) Alpha-1-adrenoceptor-binding material in rat plasma following single oral administration of naftopidil. Arzneimittelforschung 40 253. PMID:1971750 Muramatsu et al (1991) Pharmacological profile of the novel alpha-adrenoceptor antagonist KT-611 (naftopidil). Jpn.J.Pharmacol. 55 391. PMID:1677438
	4	G07	1472	Suramin hexasodium salt	Non-selective P2 antagonist	Tocriscreen Total	5	10	mM	Dimethyl sulfoxide (DMSO)	µl	Tocris	250	http://www.tocris.com/literature/D__Literature_tempfiles_251941msds.pdf	129-46-4	8,8'-[Carbonylbis[imino-3,1-phenylenecarbonylimino(4-methyl-3,1-phenylene)carbonylimino]]bis-1,3,5- naphthalenetrisulfonic acid hexasodium salt	Store at RT	white solid	CAUTION - This product is light sensitive and we recommend that the solid material and any solutions obtained are protected from exposure to light. water to 50 mM DMSO to 10 mM	Voogd et al (1993) Recent research on the biological activity of suramin. Pharmacol.Rev. 45 177. Beindl et al (1996) Inhibition of receptor/G protein coupling by suramin analogues. Mol.Pharmacol. 50 415. Charlton et al (1996) PPADS and suramin as antagonists at cloned P2Y- and P2U-purinoceptors. Br.J.Pharmacol. 118 704. Klinger et al (2001) Suramin and the suramin analogue NF307 discriminate amon…
	4	G08	2504	Irsogladine maleate	PDE4 inhibitor; antiulcer agent	Tocriscreen Total	1	10	mM	Dimethyl sulfoxide (DMSO)	µl	Tocris	250	http://www.tocris.com/literature/D__Literature_tempfiles_163651msds.pdf	84504-69-8	6-(2,5-Dichlorophenyl)-1,3,5-triazine-2,4-diamine maleate	Desiccate at RT	White crystalline solid	Soluble to 100 mM in DMSO and to 100 mM in ethanol	Nozaki et al (2004) Inhibition of breast cancer regrowth and pulmonary metastasis in nude mice by anti-gastric ulcer agent, irsogladine. Breast Cancer Res.Treat. 83 195. PMID:14758089 Kyoi et al (2004) Phosphodiesterase type IV inhibitors prevent ischemia-reperfusion-induced gastric injury in rats. J.Pharmacol.Sci. 95 321. PMID:15272207 Kyoi et al (2004) Irsogladine, an anti-ulcer drug, suppresse…
	4	G09	2536	Domperidone	Peripheral D2-like antagonist	Tocriscreen Total	1	10	mM	Dimethyl sulfoxide (DMSO)	µl	Tocris	250	http://www.tocris.com/literature/D__Literature_tempfiles_164483msds.pdf	57808-66-9	5-Chloro-1-[1-[3-(2,3-dihydro-2-oxo-1H-benzimidazol-1-yl)propyl]-4-piperidinyl]-1,3-dihydro-2H-benzimidazol-2-one	Store at RT	White solid	1eq. HCl to 5 mM DMSO to 100 mM ethanol to 5 mM	Neimegeers et al (1980) The antiemetic effects of domperidone, a novel potent gastrokinetic. Arch.Int. Pharmacodyn.Ther. 244 130. Prakash and Wagstaff (1998) Domperidone. A review of its use in diabetic gastropathy. Drugs 56 429. Osinski et al (2005) Dopamine D2, but not D4, receptor agonists are emetogenic in ferrets. Pharmacol.Biochem.Behav. 81 211.
	4	G10	2577	Cetirizine dihydrochloride	Selective H1 antagonist	Tocriscreen Total	1	10	mM	Dimethyl sulfoxide (DMSO)	µl	Tocris	250	http://www.tocris.com/literature/D__Literature_tempfiles_166438msds.pdf	83881-52-1	[2-[4-[(4-Chlorophenyl)phenylmethyl]-1-piperazinyl]ethoxy]acetic acid dihydrochloride	Desiccate at RT	White solid	Water to 100 mM DMSO to 100 mM Ethanol to 10 mM	Campoli-Richards et al (1990) Cetirizine. A review of its pharmacological properties and clinical potential in allergic rhinitis, pollen-induced asthma, and chronic urticaria. Drugs 40 762. Snowman and Snyder (1990) Cetirizine: actions on neurotransmitter receptors. J.Allergy.Clin.Immunol. 86 1025. Walsh et al (1991) Effects of cetirizine on human eosinophil and neutrophil activation in vitro. In…
	4	G11	1512	SB 205384	GABAA receptor modulator; slows current decay	Tocriscreen Total	1	10	mM	Dimethyl sulfoxide (DMSO)	µl	Tocris	250	http://www.tocris.com/literature/D__Literature_tempfiles_60117msds.pdf	160296-13-9	4-Amino-5,6,7,8-tetrahydro-7-hydroxy-2-methyl-[1H]benzothieno[2,3-b]pyridine-3-carboxylic acid 2-butynyl ester	Desiccate at RT	Off-white solid	DMSO to 50 mM 1eq. HCl to 100 mM	Meadows et al (1997) Effect of SB-205384 on the decay of GABA-activated chloride currents in granule cells cultured from rat cerebellum. Br.J.Pharmacol. 121 1334. Meadows et al (1998) SB-205384: a GABA(A) receptor modulator with novel mechanism of action that shows subunit selectivity. Br.J.Pharmacol. 123 1253. Hutcheon et al (2000) Developmental change in GABAA receptor desensitization kinetics …
	4	H02	1025	Nisoxetine hydrochloride	Noradrenalin re-uptake inhibitor	Tocriscreen Total	5	10	mM	Dimethyl sulfoxide (DMSO)	µl	Tocris	250	http://www.tocris.com/literature/D__Literature_tempfiles_123143msds.pdf	57754-86-6	([+/-])-γ-(2-Methoxyphenoxy)-N-methylbenzenepropanamine hydrochloride	Store at RT	White solid	Soluble to 100 mM in water	Wong et al (1975) dl-N-Methyl-3-(o-methoxyphenoxy)-3-phenylpropylamine hydrochloride, Lilly 94939, a potent inhibitor for uptake of norepinephrine into rat brain synaptosomes and heart. Life Sci. 17 755. PMID:1207394 Cheetham et al (1996) [3H]Nisoxetine - a radioligand for noradrenaline reuptake sites: correlation with inhibition of [3H] noradrenaline uptake and effect of DSP-4 lesioning and anti…
	4	H03	1044	NBQX disodium salt	Potent AMPA antagonist. More water soluble form of NBQX (Cat. No. 0373)	Tocriscreen Total	23	10	mM	Dimethyl sulfoxide (DMSO)	µl	Tocris	250	http://www.tocris.com/literature/D__Literature_tempfiles_270820msds.pdf	479347-86-9	2,3-Dioxo-6-nitro-1,2,3,4-tetrahydrobenzo[f]quinoxaline-7-sulfonamide disodium salt	Store at -20°C	black solid	CAUTION - This product is hygroscopic and we recommend that it is desiccated upon arrival. Solutions should be made up as soon as the vial is opened. This product may take on an orange to red colouration if hydrated. This will not affect product quality. Soluble to 100 mM in water	Gill et al (1992) The neuroprotective actions of 2,3-dihydroxy-6-nitro-7-sulfamoylbenzo(f)quinoxaline (NBQX) in a rat focal ischaemia model. Brain Res. 580 35. PMID:1504814 Zeman and Lodg (1992) Pharmacological characterization of non-NMDA subtypes of glutamate receptors in the neonatal rat hemisected spinal cord in vitro. Br.J.Pharmacol. 106 367. PMID:1382781 Sheardown et al (1993) The pharmacol…
	4	H04	1580	Purvalanol A	Cyclin-dependent kinase inhibitor	Tocriscreen Total	3	10	mM	Dimethyl sulfoxide (DMSO)	µl	Tocris	250	http://www.tocris.com/literature/D__Literature_tempfiles_227057msds.pdf	212844-53-6	(2R)-2-[[6-[(3-Chlorophenyl)amino]-9-(1-methylethyl)-9H-purin-2-yl]amino]-3-methyl-1-butanol	Store at +4°C	white solid	ethanol to 50 mM	Gray et al (1998) Exploiting chemical libraries, structure, and genomics in the search for kinase inhibitors. Science 281 533. Gray et al (1999) ATP-site directed inhibitors of cyclin-dependent kinases. Curr.Med.Chem. 6 859. Villerbu et al (2002) Cellular effects of purvalanol A: a specific inhibitor of cyclin-dependent kinase activities. Int.J.Cancer 97 761. Bain et al (2003) The specificities o…
	4	H05	0834	(S)-(-)-Propranolol hydrochloride	β antagonist. More active enantiomer of propranolol (Cat. No. 0624)	Tocriscreen Total	1	10	mM	Dimethyl sulfoxide (DMSO)	µl	Tocris	250	http://www.tocris.com/literature/D__Literature_tempfiles_8717msds.pdf	4199-10-4	(S)-(-)-1-[(1-methylethyl)amino]-3-(1-naphthalenyloxy)-2-propanol hydrochloride	Store at RT	White solid	water to 100 mM	Bond et al (1967) Metabolism of propranolol (Inderal) a potent, specific β-adrenergic receptor blocking agent. Nature 213 721. Barrett et al (1968) The biological properties of the optical isomers of propranolol and their effects on cardiac arrhythmias. Br.J.Pharmacol. 34 43.
	4	H06	0624	Propranolol hydrochloride	β antagonist	Tocriscreen Total	4	10	mM	Dimethyl sulfoxide (DMSO)	µl	Tocris	250	http://www.tocris.com/literature/D__Literature_tempfiles_7748msds.pdf	3506-09-0	(RS)-1-[(1-Methylethyl)amino]-3-(1-naphthalenyloxy)-2-propanol hydrochloride	Store at RT	White solid	water to 100 mM	Merck Index 12 8025. Xie et al (1998) The inhibitory effect of propranolol on ATP-sensitive potassium channels in neonatal rat heart. Br.J.Pharmacol. 123 599. Litwin et al (1999) Effects of propranolol treatment on left ventricular function and intracellular calcium regulation in rats with postinfarction heart failure. Br.J.Pharmacol. 127 1671.
	4	H07	1506	Terazosin hydrochloride	α1 and α2B antagonist (α1 > α2B). Orally active	Tocriscreen Total	1	10	mM	Dimethyl sulfoxide (DMSO)	µl	Tocris	250	http://www.tocris.com/literature/D__Literature_tempfiles_47793msds.pdf	63074-08-8	1-(4-Amino-6,7-dimethoxy-2-quinazolinyl)-4-[(tetrahydro-2-furanyl)carbonyl]-piperazine hydrochloride	Store at RT	White solid	water to 50 mM	Kyncl (1986) Pharmacology of terazosin. Am.J.Med. 80 12. Maruyama et al (1994) Comparison of displacemental potencies of terazosin enantiomers for α 1 -adrenoceptor subtypes. Biol.Pharm.Bull. 17 1126. Hancock et al (1995) Actions of terazosin and its enantiomers at subtypes of α 1 - and α 2 -adrenoceptors in vitro. J.Rec.Signal Transduct.Res. 15 863.
	4	H08	1505	Mycophenolic acid	Inosine monophosphatase dehydrogenase inhibitor	Tocriscreen Total	1	10	mM	Dimethyl sulfoxide (DMSO)	µl	Tocris	250	http://www.tocris.com/literature/D__Literature_tempfiles_37170msds.pdf	24280-93-1	6-(1,3-Dihydro-4-hydroxy-6-methoxy-7-methyl-3-oxo-5-isobenzofuranyl)-4-methyl-4-hexenoic acid	Store at RT	White solid	Soluble to 100 mM in DMSO	Eugui et al (1991) Lymphocyte-selective cytostatic and immunosuppressive effects of mycophenolic acid in vitro: role of deoxyguanosine nucleotide depeletion. Scand.J.Immunol. 33 161. PMID:1826793 Allison et al (1993) Mechanisms of action of mycophenolic acid. Ann.N.Y.Acad.Sci. 696 63. PMID:7906496 Senda et al (1995) Mycophenolic acid, an inhibitor of IMP dehydrogenase that is also an immunosuppre…
	4	H09	2533	DPO-1	Blocker of KV1.5 channel and IKur current	Tocriscreen Total	2	10	mM	Dimethyl sulfoxide (DMSO)	µl	Tocris	250	http://www.tocris.com/literature/D__Literature_tempfiles_168204msds.pdf	43077-30-1	[1S-(1α,2α,5β)]-[5-Methyl-2-(1-methylethyl)cyclohexyl]diphenylphosphine oxide	Store at +4°C	White powder	Ethanol to 100 mM	Stump et al (2005) In vivo antiarrhythmic and cardiac electrophysiologic effects of a novel diphenylphosphine oxide IKur blocker (2-isopropyl-5- methylcyclohexyl) diphenylphosphine oxide. J.Pharmacol.Exp.Ther. 315 1362. Regan et al (2006) In vivo cardiac electrophysiologic effects of a novel diphenylphosphine oxide IKur blocker, (2-isopropyl-5-methylcyclohexyl) diphenylphosphine oxide, in rat and…
	4	H10	1496	SP 600125	Novel and selective JNK inhibitor	Tocriscreen Total	8	10	mM	Dimethyl sulfoxide (DMSO)	µl	Tocris	250	http://www.tocris.com/literature/D__Literature_tempfiles_107712msds.pdf	129-56-6	Anthra[1-9-cd]pyrazol-6(2H)-one	Desiccate at -20°C	Light brown solid	CAUTION - This product is light sensitive and we recommend that the solid material and any solutions obtained are protected from exposure to light. Soluble to 10 mM in ethanol and to 100 mM in DMSO	Bennett et al (2001) SP600125, an anthrapyrazolone inhibitor of Jun N-terminal kinase. Proc.Natl.Acad.Sci.U.S.A. 98 13681. PMID:11717429 Schnabl et al (2001) TAK1/JNK and p38 have opposite effects on rat hepatic stellate cells. Hepatology 34 953. PMID:11679966 Bain et al (2003) The specificities of protein kinase inhibitors: an update. Biochem.J. 371 199. PMID:12534346 Wang et al (2007) SP600125,…
	4	H11	2668	Artemisinin	Antimalarial; inhibits P-type ATPase (PfATP6) of P. falciparum	Tocriscreen Total	1	10	mM	Dimethyl sulfoxide (DMSO)	µl	Tocris	250	http://www.tocris.com/literature/D__Literature_tempfiles_172710msds.pdf	63968-64-9		Store at +4°C	White solid	DMSO to 100 mM Ethanol to 75 mM	Balint (2001) Artemisinin and its derivatives. An important new class of antimalarial agents. Pharmacol.Ther. 90 261. Eckstein-Ludwig et al (2003) Artemisinins target the SERCA of Plasmodium falciparum. Nature 424 957. Wartenberg et al (2003) The antimalarial agent artemisinin exerts antiangiogenic effects in mouse embryonic stem cell-derived embryoid bodies. Lab.Invest. 83 1647.
	5	A02	2661	UCL 2077	Slow afterhyperpolarization (sAHP) channel blocker	Tocriscreen Total	1	10	mM	Dimethyl sulfoxide (DMSO)	µl	Tocris	250	http://www.tocris.com/literature/D__Literature_tempfiles_173777msds.pdf	918311-87-2	N-Trityl-3-pyridinemethanamine	Store at RT	White solid	DMSO to 50 mM Ethanol to 25 mM	Shah et al (2006) Enhancement of hippocampal pyramidal cell excitability by the novel selective slow-afterhyperpolarization channel blocker 3- (triphenylmethylaminomethyl)pyridine (UCL2077). Mol.Pharmacol. 70 1494.
	5	A03	2560	SB 218078	Inhibitor of checkpoint kinase 1 (Chk1)	Tocriscreen Total	1	10	mM	Dimethyl sulfoxide (DMSO)	µl	Tocris	250	http://www.tocris.com/literature/D__Literature_tempfiles_177264msds.pdf	135897-06-2	9,10,11,12-Tetrahydro- 9,12-epoxy-1H-diindolo[1,2,3-fg:3',2',1'-kl]pyrrolo[3,4- i][1,6]benzodiazocine-1,3(2H)-dione	Store at RT	Yellow solid	DMSO to 100 mM	Jackson et al (2000) An indolocarbazole inhibitor of human checkpoint kinase (Chk1) abrogates cell cycle arrest caused by DNA damage. Cancer Res. 60 566. Kawabe (2004) G2 checkpoint abrogators as anticancer drugs. Mol.Cancer Ther. 3 513. Chen et al (2006) Checkpoint kinase 1-mediated phosphorylation of cdc25C and bad proteins are involved in antitumor effects of loratadine-induced G2/M phase cell…
	5	A04	2583	Omeprazole	H+,K+-ATPase inhibitor	Tocriscreen Total	1	10	mM	Dimethyl sulfoxide (DMSO)	µl	Tocris	250	http://www.tocris.com/literature/D__Literature_tempfiles_168435msds.pdf	73590-58-6	5-Methoxy-2-[[(4-methoxy-3,5-dimethyl-2-pyridinyl)methyl]sulfinyl]-1H-benzimidazole	Desiccate at +4°C	White solid	CAUTION - This product is light sensitive and we recommend that the solid material and any solutions obtained are protected from exposure to light. Soluble to 50 mM in 1eq. HCl and to 100 mM in DMSO	Satoh et al (1989) Antisecretory and anitulcer activities of a novel proton pump inhibitor AG-1749 in dogs and rats. J.Pharmacol.Exp.Ther. 248 806. PMID:2537418 Richardson et al (1998) Proton pump inhibitors. Drugs 56 307. PMID:9777309 Schmarda et al (2000) The gastric H,K-ATPase blocker lansoprazole is an inhibitor of chloride channels. Br.J.Pharmacol. 129 598. PMID:10711360
	5	A05	2626	Carboplatin	DNA cross-linking antitumor agent	Tocriscreen Total	1	10	mM	Dimethyl sulfoxide (DMSO)	µl	Tocris	250	http://www.tocris.com/literature/D__Literature_tempfiles_169189msds.pdf	41575-94-4	cis-Diammine(1,1-cyclobutanedicarboxylato)platinum(II)	Store at RT	White crystalline solid	water to 25 mM DMSO to 50 mM	Yang et al (1995) Carboplatin enhances the production and persistence of radiation-induced DNA single-strand breaks. Radiation Res. 143 302. Natarajan et al (1999) Increased DNA-binding activity of cis-1,1-cyclobutanedicarboxylatodiammineplatinum (II) (carboplatin) in the presence of nucleophiles and human breast cancer MCF-7 cell cytoplasmic extracts: activation theory revisited. Biochem.Pharmac…
	5	A06	2625	Zonisamide	Blocks voltage-sensitive Na+ and Ca2+ channels (T-type)	Tocriscreen Total	1	10	mM	Dimethyl sulfoxide (DMSO)	µl	Tocris	250	http://www.tocris.com/literature/D__Literature_tempfiles_169093msds.pdf	68291-97-4	1,2-Benzisoxazole-3-methanesulfonamide	Store at +4°C	White crystalline solid	Soluble to 10 mM in water and to 100 mM in DMSO	Tokumaru et al (2000) In vivo evaluation of hippocampal anti-oxidant ability of zonisamide in rats. Neurochem.Res. 25 1107. PMID:11055748 Sobieszek et al (2003) Zonisamide: a new antiepileptic drug. Pol.J.Pharmacol. 55 683. PMID:14704463 Gluck et al (2004) Novel dopamine releasing response of an anti-convulsant agent with possible anti-Parkinson's activity. J.Neural Transm. 111 713. PMID:15168218…
	5	A07	0779	Iodophenpropit dihydrobromide	Potent, selective H3 antagonist	Tocriscreen Total	2	10	mM	Dimethyl sulfoxide (DMSO)	µl	Tocris	250	http://www.tocris.com/literature/D__Literature_tempfiles_84241msds.pdf	143407-29-8	N-[2-(4-Iodophenyl)ethyl]-S-[3-(4(5)-imidazolyl)propyl]isothiourea dihydrobromide	Desiccate at +4°C	White solid	CAUTION - This product is light sensitive and we recommend that solutions are protected from exposure to light. water to 25 mM phosphate buffered saline to 10 mM	Jansen et al (1992) The first radiolabelled histamine H3 receptor antagonist, [125I]iodophenpropit: saturable and reversible binding to rat cortex membranes. Eur.J.Pharmacol. 217 203. Menge et al (1992) Synthesis of S-[3-(4(5)-imidazolyl)propyl]-N-[2-(4-[125I]-iodophenylethyl]isothiourea sulfate [125I]-iodophenpropit), a new probe for histamine H3 receptor binding sites. J.Labelled Comp.Radiophar…
	5	A08	0723	Tetrindole mesylate	MAO-A inhibitor	Tocriscreen Total	1	10	mM	Dimethyl sulfoxide (DMSO)	µl	Tocris	250	http://www.tocris.com/literature/D__Literature_tempfiles_8180msds.pdf	135991-95-6	2,3,3a,4,5,6-Hexahydro-8-cyclohexyl-1H-pyrazino[3,2,1-j,k]carbazole mesylate	Store at RT	White solid	Soluble to 100 mM in DMSO	Medvedev et al (1994) Monoamine oxidase inhibition by novel antidepressant tetrindole. Biochem.Pharmacol. 47 303. PMID:8304974 Bos et al (1995) Resolution, EPC-syntheses, absolute stereochemistry, and pharmacology of the (S)-(+)- and (R)-(-)-isomers of the MAO-A inhibitor tetrindole hydrochloride. Arch.Pharm. (Wenheim) 328 619. PMID:7492268 Korshunov et al (2000) Hemodynamic effects of tetrindol …
	5	A09	0730	4-Phenyl-1,2,3,4-tetrahydroisoquinoline hydrochloride	DA release inhibitor	Tocriscreen Total	2	10	mM	Dimethyl sulfoxide (DMSO)	µl	Tocris	250	http://www.tocris.com/literature/D__Literature_tempfiles_100231msds.pdf	75626-12-9		Store at RT	White crystalline solid	Soluble in DMSO water to 25 mM	Tateyama et al (1993) 4-Phenyltetrahydroisoquinoline, but not nomifensine or cocaine, inhibits methamphetamine-induced dopamine release. Eur.J.Pharmacol. 240 51.
	5	A10	0781	L-694,247	5-HT1D agonist	Tocriscreen Total	4	10	mM	Dimethyl sulfoxide (DMSO)	µl	Tocris	250	http://www.tocris.com/literature/D__Literature_tempfiles_8464msds.pdf	137403-12-4	2-[5-[3-(4-Methylsulfonylamino)benzyl-1,2,4-oxadiazol-5-yl]-1H-indol-3-yl]ethanamine	Desiccate at +4°C	Cream solid	Soluble to 100 mM in DMSO	Beer et al (1993) L-694,247: a potent 5-HT1D receptor antagonist. Br.J.Pharmacol. 110 1196. PMID:8298808 Street et al (1993) Synthesis and serotonergic activity of 5-(oxadiazoyl)tryptamines: potent agonists of 5-HT1D receptors. J.Med.Chem. 36 1529. PMID:8496922 Heald et al (1994) [3H]L-694,247 labels the 5-HT1Dβ receptor in pig caudate membranes. Eur.J.Pharmacol. 264 213. PMID:7851485 Buhlen et a…
	5	A11	0426	L-693,403 maleate	High affinity σ ligand	Tocriscreen Total	1	10	mM	Dimethyl sulfoxide (DMSO)	µl	Tocris	250	http://www.tocris.com/literature/D__Literature_tempfiles_6955msds.pdf	137730-52-0	N-1'-Benzyl-3,4-dihydrospiro[1H-indene-1,4'-piperidine] maleate	Desiccate at -20°C	White crystalline solid	DMSO to 100 mM	Chambers et al (1992) Spiropiperidines as high affinity selective sigma ligands. J.Med.Chem. 35 2033.
	5	B02	1659	Fenoldopam hydrochloride	Selective D1-like partial agonist	Tocriscreen Total	1	10	mM	Dimethyl sulfoxide (DMSO)	µl	Tocris	250	http://www.tocris.com/literature/D__Literature_tempfiles_67865msds.pdf	67227-56-9	6-Chloro-2,3,4,5-tetrahydro-1-(4-hydroxyphenyl)-1H-3-benzazepine-7,8-diol hydrochloride	Desiccate at +4°C	Tan solid	Soluble to 10 mM in water	Hahn et al (1982) Characterization of the peripheral and central effects of SK&F 82526, a novel dopamine receptor agonist. J.Pharmacol.Exp.Ther. 223 305. PMID:6127401 Sibley et al (1982) Interactions of novel dopaminergic ligands with D-1 and D-2 dopamine receptors. Life Sci. 31 637. PMID:6127585 Nichols et al (1990) The pharmacology of fenoldopam. Am.J.Hypertens. 3 116S. PMID:1974439
	5	B03	2571	Amlodipine besylate	Ca2+ channel blocker (L-type)	Tocriscreen Total	1	10	mM	Dimethyl sulfoxide (DMSO)	µl	Tocris	250	http://www.tocris.com/literature/D__Literature_tempfiles_166228msds.pdf	111470-99-6	2-[(2-Aminoethoxy)methyl]-4-(2-chlorophenyl)-1,4-dihydro-6-methyl-3,5-pyridinedicarboxylic acid 3-ethyl 5-methyl ester benzenesulfonate	Store at RT	White solid	Soluble to 10 mM in water and to 100 mM in DMSO	Burges et al (1987) Calcium channel blocking properties of amlodipine in vascular smooth muscle and cardiac muscle in vitro: evidence for voltage modulation of vascular dihydropyridine receptors. J.Cardiovasc.Pharmacol. 9 110. PMID:2434785 Yoshida et al (2003) Antiproliferative effect of Ca2+ channel blockers on human epidermoid carcinoma A431 cells. Eur.J.Pharmacol. 472 23. PMID:12860469 Toba et…
	5	B04	2582	Lansoprazole	H+,K+-ATPase inhibitor	Tocriscreen Total	1	10	mM	Dimethyl sulfoxide (DMSO)	µl	Tocris	250	http://www.tocris.com/literature/D__Literature_tempfiles_168447msds.pdf	103577-45-3	2-[[[3-Methyl-4-(2,2,2-trifluoroethoxy)-2-pyridinyl]methyl]sulfinyl]-1H-benzimidazole	Store at +4°C	White solid	Soluble to 50 mM in 1eq. HCl and to 100 mM in DMSO	Satoh et al (1989) Antisecretory and antiulcer activities of a novel proton pump inhibitor AG-1749 in dogs and rats. J.Pharmacol.Exp.Ther. 248 806. PMID:2537418 Schmarda et al (2000) The gastric H,K-ATPase blocker lansoprazole is an inhibitor of chloride channels. Br.J.Pharmacol. 129 598. PMID:10711360 Matheson and Jarvis (2001) Lansoprazole. Drugs 61 1801. PMID:11693467
	5	B05	2615	PD 158780	Potent ErbB receptor family inhibitor	Tocriscreen Total	1	10	mM	Dimethyl sulfoxide (DMSO)	µl	Tocris	250	http://www.tocris.com/literature/D__Literature_tempfiles_173767msds.pdf	171179-06-9	N4-(3-Bromophenyl)-N6-methyl-pyrido[3,4-d]pyrimidine-4,6-diamine	Store at -20°C	Yellow powder	DMSO to 100 mM ethanol to 25 mM	Fry et al (1997) Biochemical and antiproliferative properties of 4-[ar(alk)ylmino]pyridopyrimidines, a new chemical class of potent and specific epidermal growth factor receptor tyrosine kinase inhibitor. Biochem.Pharmacol. 54 877. Sun et al (1999) Growth inhibition of nasopharyngeal carcinoma cells by EGF receptor tyrosine kinase inhibitors. Anticancer Res. 19 919. Gonzales et al (2005) G1 cell …
	5	B06	2623	Oxaliplatin	DNA cross-linking antitumor agent	Tocriscreen Total	2	10	mM	Dimethyl sulfoxide (DMSO)	µl	Tocris	250	http://www.tocris.com/literature/D__Literature_tempfiles_240275msds.pdf	61825-94-3	Oxalato[(1R-trans)-1,2-cyclohexanediamine]platinum(II)	Store at +4°C	White solid	water to 10 mM DMSO to 50 mM	Culy et al (2000) Oxaliplatin. A review of its pharmacological properties and clinical efficacy in metastatic colorectal cancer and its potential in other malignancies. Drugs 60 895. Raymond et al (2002) Cellular and molecular pharmacology of oxaliplatin. Mol.Cancer Ther. 1 227. Mani et al (2002) Oxaliplatin: a review of evolving concepts. Cancer Invest. 20 246.
	5	B07	0725	BU 224 hydrochloride	Potent, selective I2 ligand. Putative antagonist	Tocriscreen Total	4	10	mM	Dimethyl sulfoxide (DMSO)	µl	Tocris	250	http://www.tocris.com/literature/D__Literature_tempfiles_8188msds.pdf	187173-05-3	2-(4,5-Dihydroimidazol-2-yl)quinoline hydrochloride	Desiccate at RT	White solid	DMSO to 10 mM	Hudson et al (1994) Affinity and selectivity of BU224 and BU239 for rabbit brain non-adrenoceptor idazoxan binding sites (I 2 ) sites). Br.J.Pharmacol. 112 320P. Hudson et al (1999) Novel selective compounds for the investigation of imidazoline receptors. Ann.N.Y.Acad.Sci. 881 81. Sanchez-Blasquez et al (2000) Activation of I 2 -imidazoline receptors enhances supraspinal morphine analgesia in mic…
	5	B08	0839	DHBP dibromide	Ca2+ release inhibitor	Tocriscreen Total	3	10	mM	Dimethyl sulfoxide (DMSO)	µl	Tocris	250	http://www.tocris.com/literature/D__Literature_tempfiles_222144msds.pdf	6159-05-3	1,1'-Diheptyl-4,4'-bipyridinium dibromide	Store at RT	golden solid	Water to 100 mM	Kang et al (1994) Effects of bipyridylium compounds on calcium release from triadic vesicles isolated from rabbit skeletal muscle. Br.J.Pharmacol. 112 1216.
	5	B09	0800	7-NINA	Non-selective NOS inhibitor. Sodium salt of 7-nitroindazole (Cat. No. 0602)	Tocriscreen Total	5	10	mM	Dimethyl sulfoxide (DMSO)	µl	Tocris	250	http://www.tocris.com/literature/D__Literature_tempfiles_156042msds.pdf	161467-34-1	7-Nitroindazole monosodium salt	Desiccate at -20°C	Red solid	Soluble to 2 mM in water and to 50 mM in DMSO	Silva et al (1995) Increased striatal dopamine efflux in vivo following inhibition of cerebral nitric oxide synthase by the novel monosodium salt of 7-nitroindazole. Br.J.Pharmacol. 114 257. PMID:7533610 O'Neill et al (1996) Neuroprotective effects of 7-nitroindazole in the gerbil model of global cerebral ischaemia. Eur.J.Pharmacol. 310 115. PMID:8884206
	5	B10	0760	AM580	Retinoic acid analog; RARα agonist	Tocriscreen Total	2	10	mM	Dimethyl sulfoxide (DMSO)	µl	Tocris	250	http://www.tocris.com/literature/D__Literature_tempfiles_8334msds.pdf	102121-60-8	4-[(5,6,7,8-Tetrahydro-5,5,8,8-tetramethyl-2-naphthalenyl)carboxamido]benzoic acid	Store at RT	White crystalline solid	DMSO to 50 mM	Kagechika et al (1988) Retinobenzoic acids. 1. Structure-activity relationships of aromatic amides with retinoidal activity. J.Med.Chem. 31 2182. Dawson et al (2008) The retinoic acid receptor-α mediates human T-cell activation and Th2 cytokine and chemokine production. BMC Immunol. 9 16. Charton et al (2009) Novel non-carboxylic acid retinoids: 1,2,4-oxadiazol-5-one derivatives. Bioorg.Med.Chem.…
	5	B11	0395	N-Acetylglycyl-D-glutamic acid	Potent convulsant	Tocriscreen Total	1	10	mM	Dimethyl sulfoxide (DMSO)	µl	Tocris	250	http://www.tocris.com/literature/D__Literature_tempfiles_6850msds.pdf	135701-69-8		Store at RT			Garyaev et al (1991) Excitatory action of some aspartate- and glutamate-containing dipeptides after intracerebroventricular injection in mice. Eur.J.Pharmacol. 197 157.
	5	C02	2655	Naproxen sodium	Cyclooxygenase inhibitor	Tocriscreen Total	1	10	mM	Dimethyl sulfoxide (DMSO)	µl	Tocris	250	http://www.tocris.com/literature/D__Literature_tempfiles_170013msds.pdf	26159-34-2	(2S)-2-(6-Methoxy-2-naphthyl)propanoic acid sodium salt	Desiccate at RT	White solid	water to 100 mM	Sutton (1996) Naproxen sodium. J.Am.Pharm.Assoc. (Wash). NS36 663. Dhir et al (2006) Protective effect of naproxen (non-selective COX- inhibitor) or rofecoxib (selective COX-2 inhibitor) on immobilization stress-induced behavioral and biochemical alterations in mice. Eur.J.Pharmacol. 535 192. Kumar et al (2006) Differential effects of cyclooxygenase inhibitors on intracerebroventricular colchicin…
	5	C03	2531	Ganaxolone	Potent, positive allosteric modulator of GABAA receptors	Tocriscreen Total	2	10	mM	Dimethyl sulfoxide (DMSO)	µl	Tocris	250	http://www.tocris.com/literature/D__Literature_tempfiles_166236msds.pdf	38398-32-2	(3α,5α)-3-Hydroxy-3-methyl-pregnan-20-one	Store at +4°C	White crystalline solid	Soluble to 100 mM in DMSO and to 100 mM in ethanol	Carter et al (1997) Characterization of the anticonvulsive properties of ganaxolone (CCD 1044; 3α-hydroxy-3β-methyl-5α- pregnan-20-one), a selective, high affinity, steroid modulator of the γ-aminobutyric acidA receptor. J.Pharmacol.Exp.Ther. 280 1284. PMID:9067315 Lyden et al (2000) Effect of ganaxolone in a rodent model of cerebral hematoma. Stroke 31 169. PMID:10625734 Ungard et al (2000) Modi…
	5	C04	1808	E-4031 dihydrochloride	hERG channel blocker; inhibits rapid delayed rectifier K+ current (IKr)	Tocriscreen Total	3	10	mM	Dimethyl sulfoxide (DMSO)	µl	Tocris	250	http://www.tocris.com/literature/D__Literature_tempfiles_223262msds.pdf	113559-13-0	N-[4-[[1-[2-(6-Methyl-2-pyridinyl)ethyl]-4-piperidinyl]carbonyl]phenyl]methanesulfonamide dihydrochloride	Desiccate at RT	white solid	Soluble to 100 mM in water and to 50 mM in DMSO	Wettwer et al (1991) Effects of the new class III antiarrhythmic drug E-4031 on myocardial contractility and electrophysiological parameters. J.Cardiovasc.Pharmacol. 17 480. PMID:1711611 Verheijck et al (1995) Effects of the delayed rectifier current blockade by E-4031 on impulse generation in single sinoatrial nodal myocytes of the rabbit. Circ.Res. 76 607. PMID:7895335 Ficker et al (2002) The b…
	5	C05	1967	Ranitidine hydrochloride	Selective H2 antagonist	Tocriscreen Total	1	10	mM	Dimethyl sulfoxide (DMSO)	µl	Tocris	250	http://www.tocris.com/literature/D__Literature_tempfiles_98330msds.pdf	66357-35-5	N-[2-[[[5-[(Dimethylamino)methyl]-2-furanyl]methyl]thio]ethyl]-N'-methyl-2-nitro-1,1-ethanediamine hydrochloride	Desiccate at +4°C	Pale yellow solid	water to 50 mM ethanol to 25 mM DMSO to 25 mM	Brittain and Daly (1981) A review of the animal pharmacology of ranitidine - a new, selective histamine H2-antagonist. Scand.J.Gastroenterol.Suppl. 69 1. Daly et al (1981) Some in vitro and in vivo actions of the new histamine H2-receptor antagonist, ranitidine. Br.J.Pharmacol. 72 49. Daly et al (1981) Antagonism of vasodepressor and gastric secretory responses to histamine by the H2-receptor ant…
	5	C06	1965	Simvastatin	HMG-CoA reductase inhibitor	Tocriscreen Total	3	10	mM	Dimethyl sulfoxide (DMSO)	µl	Tocris	250	http://www.tocris.com/literature/D__Literature_tempfiles_217039msds.pdf	79902-63-9	(1S,3R,7S,8S,8aR)-1,2,3,7,8,8a-Hexahydro-3,7-dimethyl-8-[2-[(2R,4R)-tetrahydro-4-hydroxy-6-oxo-2H-pyran- 2-yl]ethyl]-1-naphthalenyly-2,2-dimethyl butanoate	Desiccate at -20°C	white solid	PLEASE NOTE - Simvastatin (SV) is an inactive lactam prodrug of simvastatin hydroxy acid (SVA) the active form of the compound. Simvastatin administered orally is naturally bioactivated by the liver and requires no further modification. If simvastatin is to be administered by another route or used in vitro then it requires manual activation by treatment with NaOH. To activate the compound dissolv…	White (1999) Pharmacological effects of HMG CoA reductase inhibitors other than lipoprotein modulation. J.Clin.Pharmacol. 39 111. PMID:11563401 Garrett et al (2001) Statins and bone formation. Curr.Pharm.Des. 7 715. PMID:11405194 Reinoso et al (2002) Preclinical pharmacokinetics of statins. Methods Find.Exp.Clin.Pharmacol. 24 593. PMID:12616706 Kaushal et al (2003) Potential anticancer effects of…
	5	C07	3595	CHR 2797	Aminopeptidase inhibitor	Tocriscreen Total	2	10	mM	Dimethyl sulfoxide (DMSO)	µl	Tocris	250	http://www.tocris.com/literature/D__Literature_tempfiles_269470msds.pdf	238750-77-1	α-[[(2R)-2-[(1S)-1-Hydroxy-2-(hydroxyamino)-2-oxoethyl]-4-methyl-1-oxopentyl]amino]-benzeneacetic acid cyclopently ester	Store at -20°C	White solid	DMSO to 100 mM ethanol to 50 mM	Krige et al (2008) CHR-2797: an anitproliferative aminopeptidase inhibitor that leads to amino acid deprivation in human leukemic cells. Cancer Res. 68 6669. Moore et al (2009) Aminopeptidase inhibition as a targeted treatment strategy in myeloma. Mol.Cancer Ther. 8 762.
	5	C08	1862	PRIMA-1	Restores mutant p53 activity; induces apoptosis	Tocriscreen Total	3	10	mM	Dimethyl sulfoxide (DMSO)	µl	Tocris	250	http://www.tocris.com/literature/D__Literature_tempfiles_217302msds.pdf	5608-24-2	2,2-Bis(hydroxymethyl)-1-azabicyclo[2.2.2]octan-3-one	Store at +4°C	white solid	Water to 100 mM Phosphate buffered saline to 100 mM	Bykov et al (2002) Restoration of the tumour suppressor function to mutant p53 by a low-molecular-weight compound. Nature Med. 8 282. Bykov et al (2002) Mutant p53-dependent growth suppression distinguishes PRIMA-1 from known anticancer drugs: a statistical analysis of information in the National Cancer Institute database. Carcinogenesis 23 2011. Wang et al (2007) PRIMA-1 induces apoptosis by inh…
	5	C09	0837	ICI 192,605	Potent thromboxane A2/TP receptor antagonist	Tocriscreen Total	2	10	mM	Dimethyl sulfoxide (DMSO)	µl	Tocris	250	http://www.tocris.com/literature/D__Literature_tempfiles_153769msds.pdf	117621-64-4	4-(Z)-6-(2-o-Chlorophenyl-4-o-hydroxyphenyl-1,3-dioxan-cis-5-yl)hexenoic acid	Desiccate at -20°C	White solid	DMSO to 100 mM ethanol to 100 mM	Brewster et al (1988) The synthesis of a novel thromboxane receptor antagonist 4(Z)-6-(2-o-chlorophenyl-4-o-hydroxyphenyl-1,3-dioxan-cis-5- yl)hexenoic acid ICI 192605. Prostaglandins 36 173. Arakawa et al (1993) Leukotriene D 4 and prostaglandin F 2α- induced airflow obstruction and airway plasma exudation in guinea pig: role of thromboxane and its receptor. Br.J.Pharmacol. 110 127. Cao et al (2…
	5	C10	0782	2-CMDO	D2-like antagonist. Displays some D4 selectivity	Tocriscreen Total	1	10	mM	Dimethyl sulfoxide (DMSO)	µl	Tocris	250	http://www.tocris.com/literature/D__Literature_tempfiles_8467msds.pdf	24140-98-5	2-Chloro-11-(4-methylpiperazino)dibenz[b,f]oxepin maleate	Store at RT	White crystalline solid	DMSO to 100 mM	Phillips et al (1994) Binding of 5H-dibenzo[b,e][1,4]diazepine and chiral 5H-dibenzo[a,d]cycloheptane analogues of clozapine to dopamine and serotonin receptors. J.Med.Chem. 37 2686. Phillips et al (1995) Binding of 5H-dibenzo[a,d]cycloheptane and dibenz[b,f]oxapin analogues of clozapine to dopamine and serotonin receptors. J.Med.Chem. 38 708. Zawilska et al (2003) L-745,870 suppresses the nightt…
	5	C11	0478	Flurofamide	Urease inhibitor	Tocriscreen Total	1	10	mM	Dimethyl sulfoxide (DMSO)	µl	Tocris	250	http://www.tocris.com/literature/D__Literature_tempfiles_7181msds.pdf	70788-28-2	N-(Diaminophosphinyl)-4-fluorobenzamide	Store at RT	White solid	Soluble to 50 mM in DMSO	Millner et al (1982) Flurofamide: a potent inhibitor of bacterial urease with potential clinical utility in the treatment of infection induced urinary stones. J.Urol. 127 346. PMID:7038144
	5	D02	1821	YM 976	PDE4 inhibitor	Tocriscreen Total	3	10	mM	Dimethyl sulfoxide (DMSO)	µl	Tocris	250	http://www.tocris.com/literature/D__Literature_tempfiles_113829msds.pdf	191219-80-4	4-(3-Chlorophenyl)-1,7-diethylpyrido[2,3-d]pyrimidin-2(1H)-one	Store at RT	Pale yellow solid	ethanol to 100 mM DMSO to 100 mM	Aoki et al (2000) A novel phosphodiesterase type 4 inhibitor, YM976 (4-(3-chlorophenyl)-1,7-diethylpyrido[2,3-d]pyrimidin-2 (1H)-one), with little emetogenic activity. J.Pharmacol.Exp.Ther. 295 255. Aoki et al (2001) Studies on mechanisms of low emetogenicity of YM976, a novel phosphodiesterase type 4 inhibitor. J.Pharmacol.Exp.Ther. 298 1142. Moriuchi et al (2003) Relaxant effect of YM976, a nov…
	5	D03	1974	SANT-1	Inhibitor of hedgehog (Hh) signaling; antagonizes smoothened activity	Tocriscreen Total	1	10	mM	Dimethyl sulfoxide (DMSO)	µl	Tocris	250	http://www.tocris.com/literature/D__Literature_tempfiles_139522msds.pdf	304909-07-7	N-[(3,5-Dimethyl-1-phenyl-1H-pyrazol-4-yl)methylene]-4-(phenylmethyl)-1-piperazinamine	Desiccate at +4°C	Pale yellow solid	ethanol to 25 mM DMSO to 50 mM	Chen et al (2002) Small molecule modulation of smoothened activity. Proc.Natl.Acad.Sci.USA. 99 14071
	5	D04	1955	Ritanserin	Potent 5-HT2 antagonist	Tocriscreen Total	3	10	mM	Dimethyl sulfoxide (DMSO)	µl	Tocris	250	http://www.tocris.com/literature/D__Literature_tempfiles_270029msds.pdf	87051-43-2	6-[2-[4-[Bis(4-fluorophenyl)methylene]-1-piperidinyl]ethyl]-7-methyl-5H-thiazolo[3,2-a]pyrimidin-5-one	Store at +4°C	white solid	ethanol to 25 mM DMSO to 100 mM	Janssen (1985) Pharmacology of potent and selective S2-serotonergic antagonists. J.Cardiovasc.Pharmacol. 7 S2. Leysen et al (1985) Receptor-binding properties in vitro and in vivo of ritanserin. Mol.Pharmacol. 27 600. Watanabe et al (1992) Syntheses and 5-HT2 antagonist activity of bicyclic 1,2,4-triazol-3(2H)-one and 1,3,5-triazine-2,4(3H)-dione derivatives. J.Med.Chem. 35 189.
	5	D05	1866	MRS 1845	Potent SOC inhibitor; blocks capacitative Ca2+ entry	Tocriscreen Total	2	10	mM	Dimethyl sulfoxide (DMSO)	µl	Tocris	250	http://www.tocris.com/literature/D__Literature_tempfiles_90098msds.pdf	544478-19-5		Store at +4°C	Orange crystalline solid	CAUTION - This product is light sensitive and we recommend that the solid material and any solutions obtained are protected from exposure to light. Ethanol to 10 mM DMSO to 10 mM	Harper et al (2003) Dihydropyridines as inhibitors of capacitative calcium entry in leukemic HL-60 cells. Biochem.Pharmacol. 65 329.
	5	D06	1694	Ibudilast	PDE inhibitor (non-selective)	Tocriscreen Total	1	10	mM	Dimethyl sulfoxide (DMSO)	µl	Tocris	250	http://www.tocris.com/literature/D__Literature_tempfiles_90104msds.pdf	50847-11-5	2-Methyl-1-[2-(1-methylethyl)pyrazolo[1,5-a]pyridin-3-yl]-1-propanone	Store at RT	White solid	Soluble to 100 mM in DMSO and to 100 mM in ethanol	Nishino et al (1983) KC-404: a potential anti-allergic agent with antagonistic action against slow reacting substance of anaphylaxis. Jpn.J.Pharmacol. 33 267. Souness et al (1994) Possible role of cyclic AMP phosphodiesterases in the actions of ibudilast on eosinophil thromboxane generation and airways smooth muscle tone. Br.J.Pharmacol. 111 1081. Kishi et al (2001) Ibudilast: a non-selective PDE…
	5	D07	2477	Proxyfan Oxalate	High affinity H3 ligand	Tocriscreen Total	3	10	mM	Dimethyl sulfoxide (DMSO)	µl	Tocris	250	http://www.tocris.com/literature/D__Literature_tempfiles_232034msds.pdf	177708-09-7	4-[3-(Phenylmethoxy)propyl]-1H-imidazole oxalate	Desiccate at RT	white solid	DMSO to 100 mM water to 100 mM	Gbahou et al (2003) Protean agonism at histamine H3 receptors in vitro and in vivo. Proc.Natl.Acad.Sci.USA 100 11086. Baldi et al (2005) The H3 receptor protean agonist proxyfan enhances the expression of fear memory in the rat. Neuropharmacology 48 246. Krueger et al (2005) G protein-dependent pharmacology of histamine H3 receptor ligands: evidence for heterogeneous active state receptor conform…
	5	D08	0724	Pirlindole mesylate	MAO-A inhibitor	Tocriscreen Total	1	10	mM	Dimethyl sulfoxide (DMSO)	µl	Tocris	250	http://www.tocris.com/literature/D__Literature_tempfiles_8183msds.pdf	60762-57-4	2,3,3a,4,5,6-Hexahydro-8-methyl-1H-pyrazino[3,2,1-j,k]carbazole mesylate	Store at RT	White solid	Water to 50 mM	Mashkovsky and Andreeva (1981) Pharmacological properties of 2,3,3α,4,5,6-hexahydro-8-methyl-1H-pyrazino[3,2,1-j,k] carbazole hydrochloride (pirlindole), a new antidepressant. Arzneim.-Forsch.Drug Res. 31 75. Medvedev et al (1992) Efficacy of pirlindole, a highly selective reversible inhibitor of monoamine oxidase type A in the prevention of experimentally induced epiletic seizures. Drug Investig…
	5	D09	0785	SB 203186 hydrochloride	5-HT4 antagonist	Tocriscreen Total	4	10	mM	Dimethyl sulfoxide (DMSO)	µl	Tocris	250	http://www.tocris.com/literature/D__Literature_tempfiles_8492msds.pdf	135938-17-9	1-Piperidinylethyl-1H-indole-3-carboxylate hydrochloride	Store at RT	White solid	Water to 100 mM 0	Midhurst and Kaumann et al (1993) Characterisation of 5-HT4 receptor mediating tachycardia in piglet isolated right atrium. Br.J.Pharmacol. 110 1023. McLean and Coupar (1995) 5-HT4 receptor antagonist affinities of SB207710, SB205008 and SB 203186 in the human colon, rat oesophagus and guinea-pig ileum peristaltic reflex. Naunyn.Schmied.Arch.Pharmacol. 352 132. Parker et al (1995) Blockade of hum…
	5	D10	0763	N-[2-(Piperidinylamino)ethyl]-4-iodobenzamide	σ1 selective ligand	Tocriscreen Total	1	10	mM	Dimethyl sulfoxide (DMSO)	µl	Tocris	250	http://www.tocris.com/literature/D__Literature_tempfiles_8343msds.pdf	155054-42-5		Desiccate at +4°C		CAUTION - This product is light sensitive and we recommend that the solid material and any solutions obtained are protected from exposure to light. DMSO to 100 mM	John et al (1994) [125I]N-(2-Piperidinylaminoethyl)-4-iodobenzamide and related analogues as sigma receptor imaging agents; high affinity binding to human malignant melanoma and rat C6 glioma cell lines. J.Labelled Comp.Radiopharm. 35 242.
	5	D11	0430	SC-10	Protein kinase C activator	Tocriscreen Total	2	10	mM	Dimethyl sulfoxide (DMSO)	µl	Tocris	250	http://www.tocris.com/literature/D__Literature_tempfiles_6971msds.pdf	102649-79-6	5-Chloro-N-heptylnaphthalene-1-sulfonamide	Store at RT	White solid	DMSO to 50 mM	Ito et al (1986) N-(6-Phenylhexyl)-5-chloro-1-naphthalenesulfonamide, a novel activator of protein kinase C. Biochemistry 25 4179. Hidaka and Hagiwara (1987) Pharmacology of the isoquinoline sulfonamide protein kinase C inhibitors. TiPS 8 162.
	5	E02	1692	Cilostazol	PDE3A inhibitor. Also adenosine uptake inhibitor	Tocriscreen Total	1	10	mM	Dimethyl sulfoxide (DMSO)	µl	Tocris	250	http://www.tocris.com/literature/D__Literature_tempfiles_70604msds.pdf	73963-72-1	6-[4-(1-Cyclohexyl-1H-tetrazol-5-yl)butoxy]-3,4-dihydro-2(1H)-quinolinone	Store at RT	White crystalline solid	Soluble to 10 mM in ethanol and to 50 mM in DMSO	Shintani et al (1985) General pharmacological properties of cilostazol, a new antithrombotic drug. Part I: effects on the central nervous system. Arzneimittelforschung 35 1157. PMID:4074429 Shintani et al (1985) General pharmacological properties of cilostazol, a new antithrombotic drug. Part II: effects on the peripheral organs. Arzneimittelforschung 35 1163. PMID:3000392 Schror (2002) The pharm…
	5	E03	1691	NECA	Adenosine receptor agonist	Tocriscreen Total	3	10	mM	Dimethyl sulfoxide (DMSO)	µl	Tocris	250	http://www.tocris.com/literature/D__Literature_tempfiles_244422msds.pdf	35920-39-9	1-(6-Amino-9H-purin-9-yl)-1-deoxy-N-ethyl-β-D-ribofuranuronamide	Store at +4°C	white solid	Soluble to 40 mM in DMSO	Cusack and Hourani (1981) 5'-N-ethylcarboxamidoadenosine: a potent inhibitor of human platelet aggregation. Br.J.Pharmacol. 72 443. PMID:7260485 Klotz (2000) Adenosine receptors and their ligands. Naunyn Schmiedebergs Arch.Pharmacol. 362 382. PMID:11111832 Knapp et al (2001) Adenosine agonists CGS21680 and NECA inhibit the initiation of cocaine self-administration. Pharmacol.Biochem.Behav. 68 797…
	5	E04	1957	GR 79236	A1 agonist	Tocriscreen Total	2	10	mM	Dimethyl sulfoxide (DMSO)	µl	Tocris	250	http://www.tocris.com/literature/D__Literature_tempfiles_173914msds.pdf	124555-18-6	N-[(1S,2S)-2-Hydroxycyclopentyl]adenosine	Desiccate at +4°C	White crystalline solid	water to 100 mM ethanol to 10 mM DMSO to 50 mM	Gurden et al (1993) Functional characterization of three adenosine receptor types. Br.J.Pharmacol. 109 693. Merkel et al (1995) Cardiovascular and antilipolytic effects of the adenosine agonist GR 79236. Pharmacology 51 224. Knutsen et al (1999) N-Substituted adenosines as novel neuroprotective A1 agonists with diminished hypotensive effects. J.Med.Chem. 42 3463.
	5	E05	1807	2-Methoxyestradiol	Apoptotic and antiangiogenic agent	Tocriscreen Total	1	10	mM	Dimethyl sulfoxide (DMSO)	µl	Tocris	250	http://www.tocris.com/literature/D__Literature_tempfiles_82583msds.pdf	362-07-2	(17β)-2-Methoxyestra-1,3,5(10)-triene-3,17-diol	Store at RT	White crystalline solid	Soluble to 50 mM in DMSO	D'Amato et al (1994) 2-Methoxyestradiol, an endogenous mammalian metabolite, inhibits tubulin polymerization by interacting at the colchicine site. Proc.Natl.Acad.Sci.U.S.A. 91 3964. PMID:8171020 LaVallee et al (2002) 2-Methoxyestradiol inhibits proliferation and induces apoptosis independently of estrogen receptors α and β. Cancer Res. 62 3691. PMID:12097276 LaVallee et al (2003) 2-Methoxyestrad…
	5	E06	1847	Eticlopride hydrochloride	Selective D2/D3 antagonist	Tocriscreen Total	1	10	mM	Dimethyl sulfoxide (DMSO)	µl	Tocris	250	http://www.tocris.com/literature/D__Literature_tempfiles_162251msds.pdf	97612-24-3	3-Chloro-5-ethyl-N-[[(2S)-1-ethyl-2-pyrrolidinyl)methyl]-6-hydroxy-2-methoxy-benzamide hydrochloride	Desiccate at RT	Off-white solid	water to 100 mM	Hall et al (1985) Some in vitro receptor binding properties of [3H]eticlopride, a novel substituted benzamide, selective for dopamine-D2 receptors in the rat brain. Eur.J.Pharmacol. 111 191. Giuliani and Ferrari (1997) Involvement of dopamine receptors in the antipsychotic profile of (-) eticlopride. Physiol.Behav. 61 563. Claytor et al (2006) The effects of eticlopride and the selective D3-antag…
	5	E07	0797	8-Hydroxy-PIPAT oxalate	High affinity 5-HT1A agonist	Tocriscreen Total	2	10	mM	Dimethyl sulfoxide (DMSO)	µl	Tocris	250	http://www.tocris.com/literature/D__Literature_tempfiles_72177msds.pdf	159651-91-9	(RS)-trans-8-Hydroxy-2-[N-n-propyl-N-(3'-iodo-2'-propenyl)amino]tetralin oxalate	Desiccate at -20°C	Off-white solid	CAUTION - This product is light sensitive and we recommend that solutions are protected from exposure to light. ethanol to 100 mM DMSO to 100 mM	Zhuang et al (1993) Synthesis of (R,S)-trans-8-Hydroxy-2-[N-n-propyl-N-(3'-iodo-2'-propenyl)amino]tetralin (trans-8-OH- PIPAT): a new 5-HT1A receptor ligand. J.Med.Chem. 36 3161.
	5	E08	0841	DTG	High affinity ligand (σ1 = σ2)	Tocriscreen Total	3	10	mM	Dimethyl sulfoxide (DMSO)	µl	Tocris	250	http://www.tocris.com/literature/D__Literature_tempfiles_86552msds.pdf	97-39-2	1,3-Di-(2-tolyl)guanidine	Store at RT	White solid	Soluble to 25 mM in ethanol and to 25 mM in DMSO	Quirion et al (1992) A proposal for the classification of sigma binding sites. TiPS 13 85. PMID:1315463 He et al (1993) Synthesis and binding characteristics of potential SPECT imaging agents for σ1 and σ2 binding sites. J.Med.Chem. 36 566. PMID:8496936
	5	E09	0750	PG-9 maleate	Presynaptic cholinergic modulator	Tocriscreen Total	1	10	mM	Dimethyl sulfoxide (DMSO)	µl	Tocris	250	http://www.tocris.com/literature/D__Literature_tempfiles_8286msds.pdf	155649-00-6	Tropanyl 2-(4-bromophenyl)propionate maleate	Store at RT	White crystalline solid	DMSO to 100 mM	Gualtieri et al (1994) Presynaptic cholinergic modulators as potent cognition enhancers and analgesic drugs. 1. Tropic and 2- phenylpropionic acid esters. J.Med.Chem. 37 1704. Ghelardini et al (1998) Antinociceptive and antiamnesic properties of the presynaptic cholinergic amplifier PG-9. J.Pharmacol.Exp.Ther. 284 806.
	5	E10	0743	DPPE fumarate	Inhibitor of histamine binding at the intracellular binding site	Tocriscreen Total	2	10	mM	Dimethyl sulfoxide (DMSO)	µl	Tocris	250	http://www.tocris.com/literature/D__Literature_tempfiles_8265msds.pdf	1185241-83-1	N,N-Diethyl-2-[4-(phenylmethyl)phenoxy]ethanamine fumarate	Desiccate at -20°C		DMSO to 100 mM	Brandes and Hermonat (1984) A diphenylmethane derivative specific for the antiestrogen binding site found in rat liver microsomes. Biochem.Biophys.Res.Comm. 123 724. Brandes et al (1990) Histamine as an intracellular messenger. Biochem.Pharmacol. 40 1677. Sturman et al (1994) Modulation of the intracellular and H3-histamine receptors and chemically-induced seizures in mice. Agents Actions 41 C68.
	5	E11	0378	A-7 hydrochloride	Calmodulin antagonist	Tocriscreen Total	1	10	mM	Dimethyl sulfoxide (DMSO)	µl	Tocris	250	http://www.tocris.com/literature/D__Literature_tempfiles_6776msds.pdf	79127-24-5	N-(10-Aminodecyl)-5-chloro-1-naphthalenesulfonamide hydrochloride	Store at RT	Light yellow crystalline solid	DMSO to 50 mM	Hidaka and Tanaka (1983) Naphthalenesulfonamides as calmodulin antagonists. Methods Enzymol. 102 185. Itoh and Hidaka (1984) Direct interaction of calmodulin antagonists with Ca2+/calmodulin-dependent cyclic nucleotide phosphodiesterase. J.Biochem. 96 1721.
	5	F02	1706	Acetaminophen	Cyclooxygenase inhibitor; may be selective for COX-3	Tocriscreen Total	1	10	mM	Dimethyl sulfoxide (DMSO)	µl	Tocris	250	http://www.tocris.com/literature/D__Literature_tempfiles_71470msds.pdf	103-90-2	N-(4-Hydroxyphenyl)acetamide	Store at RT	White solid	Soluble to 100 mM in ethanol and to 100 mM in DMSO	Riendeau et al (1997) Comparison of the cyclooxygenase-1 inhibitory properties of nonsteroidal anti-inflammatory drugs (NSAIDS) and selective COX-2 inhibitors, using sensitive microsomal and platelet assays. Can.J.Physiol.Pharmacol. 75 1088. PMID:9365818 Chong et al (2001) Effect of acetaminophen on atherosclerosis. Ann.Pharmacother. 35 1476. PMID:11724102 Chandrasekharan et al (2002) COX-3, a cy…
	5	F03	1682	PIT	P2Y ligand; displays mixed antagonism/potentiation	Tocriscreen Total	2	10	mM	Dimethyl sulfoxide (DMSO)	µl	Tocris	250	http://www.tocris.com/literature/D__Literature_tempfiles_70545msds.pdf	56583-49-4	2-(2-Pyridinyl)-(3H)-indol-3-one-1-oxide 4-methylbenzenesulfonate	Desiccate at +4°C	Red crystalline solid	Ethanol to 15 mM DMSO to 80 mM	Spedding et al (1975) Antagonism of adenosine 5'-triphosphate-induced relaxation by 2-2'-pyridylisatogen in the taenia of guinea-pig caecum. Br.J.Pharmacol. 53 575. King et al (1996) Potentiation by 2,2'-pyridylisatogen tosylate of ATP-responses at a recombinant P2Y1 purinoceptor. Br.J.Pharmacol. 117 1111. Ren and Burnstock (1997) Prominent sympathetic purinergic vasoconstriction in the rabbit sp…
	5	F04	1804	SR 2640 hydrochloride	Potent, selective LTD4 /LTE4 receptor antagonist	Tocriscreen Total	2	10	mM	Dimethyl sulfoxide (DMSO)	µl	Tocris	250	http://www.tocris.com/literature/D__Literature_tempfiles_87052msds.pdf	105350-26-3	2-[[3-(2-Quinolinylmethoxy)phenyl]amino]benzoic acid hydrochloride	Desiccate at RT	Tan solid	DMSO to 50 mM	Ahnfelt-Ronne et al (1988) A novel leukotriene D4/E4 antagonist, SR2640 (2-[3-(2-quinolylmethoxy)phenylamino]benzoic acid). Eur.J.Pharmacol. 155 117. Thomsen and Ahnfelt-Ronne (1989) Inhibition by the LTD4 antagonist, SR2640, of effects of LTD4 on canine polymorphonuclear leukocyte functions. Biochem.Pharmacol. 38 2291. Bouchelouche et al (1990) LTD4 increases cytosolic free calcium and inositol …
	5	F05	1772	Urapidil hydrochloride	α1 antagonist. Also 5-HT1A receptor agonist	Tocriscreen Total	1	10	mM	Dimethyl sulfoxide (DMSO)	µl	Tocris	250	http://www.tocris.com/literature/D__Literature_tempfiles_76701msds.pdf	64887-14-5	6-[[3-[4-(2-Methoxyphenyl)-1-piperazinyl]propyl]amino]-1,3-dimethyl-2,4(1H,3H)-pyrimidinedione hydrochloride	Desiccate at RT	White solid	water to 50 mM phosphate buffered saline to 25 mM	Gross et al (1987) Urapidil and some analogues with hypotensive properties show high affinities for 5-hydroxytryptamine (5- HT) binding sites of the 5-HT1A subtype and for α1-adrenoceptor binding sites. Naunyn-Schmied.Arch.Pharmacol. 336 597. van Zwieten (1989) Pharmacologic profile of urapidil. Am.J.Cardiol. 64 1D. Kolassa et al (1989) Involvement of brain 5- HT1A receptors in the hypotensive re…
	5	F06	1405	(-)-Terreic acid	Selective inhibitor of BTK	Tocriscreen Total	1	10	mM	Dimethyl sulfoxide (DMSO)	µl	Tocris	250	http://www.tocris.com/literature/D__Literature_tempfiles_53488msds.pdf	121-40-4	(1R,6S)-3-Hydroxy-4-methyl-7-oxabicyclo[4.1.0]hept-3-ene-2,5-dione	Store at +4°C	Light yellow crystalline solid	Soluble to 20 mM in water	Yamamoto et al (1980) Studies on terreic acid. Jpn.J.Antibiot. 33 320. PMID:7190624 Subramanian et al (1982) In vivo and in vitro studies on the binding nature of terreic acid with macromolecules such as protein and nucleic acids. Toxicol.Lett. 10 249. PMID:7080093 Kawakami et al (1999) Terreic acid, a quinone epoxide inhibitor of Bruton's tyrosine kinase. Proc.Natl.Acad.Sci.U.S.A. 96 2227. PMID:…
	5	F07	3670	SKA 31	Activator of KCa3.1 and KCa2 channels	Tocriscreen Total	1	10	mM	Dimethyl sulfoxide (DMSO)	µl	Tocris	250	http://www.tocris.com/literature/D__Literature_tempfiles_244444msds.pdf	40172-65-4	Naphtho[1,2-d]thiazol-2-ylamine		Grey solid	DMSO to 100 mM Ethanol to 100 mM	Sankaranarayanan et al (2009) Naphtho[1,2-d]thaizol-2-ylamine (SKA-31), a new activator of KCa2 and KCa3.1 potassium channels, potentiates the endothelium-derived hyperpolarizing factor response and lowers blood pressure. Mol.Pharmacol. 75 281. Brahler et al (2009) Genetic deficit of SK3 and IK1 channels disrupts the endothelium-derived hyperpolarizing factor vasodilator pathway and causes hypert…
	5	F08	0775	(+)-UH 232 maleate	D2-like autoreceptor antagonist. D3 partial agonist.	Tocriscreen Total	3	10	mM	Dimethyl sulfoxide (DMSO)	µl	Tocris	250	http://www.tocris.com/literature/D__Literature_tempfiles_8430msds.pdf	95999-12-5	cis-(+)-5-Methoxy-1-methyl-2-(di-N-propylamino)tetralin maleate	Store at RT	White solid	Soluble to 50 mM in water	Johansson et al (1985) Novel dopamine receptor agonists and antagonists with preferential action on autoreceptors. J.Med.Chem. 28 1049. PMID:3927002 Svensson et al (1986) (+)-AJ 76 and (+)-UH 232: central stimulants acting as preferential dopamine autoreceptor antagonists. Naunyn Schmiedebergs Arch.Pharmacol. 334 234. PMID:2880302 Griffon et al (1995) The preferential dopamine D3 receptor ligand,…
	5	F09	0836	ICI-185,282	Potent thromboxane receptor antagonist	Tocriscreen Total	2	10	mM	Dimethyl sulfoxide (DMSO)	µl	Tocris	250	http://www.tocris.com/literature/D__Literature_tempfiles_8728msds.pdf	106393-80-0	5-(Z)-7-(4-o-Hydroxyphenyl-2-trifluoromethyl-1,3 dioxan-cis-5-yl)heptenoic acid	Desiccate at -20°C	White solid	Soluble in DMSO	Birch et al (1988) Studies in the guinea-pig with ICI 185,282: a thromboxane A2 receptor antagonist. J.Pharm.Pharmacol. 40 706.
	5	F10	0728	RS 23597-190 hydrochloride	5-HT4 antagonist	Tocriscreen Total	2	10	mM	Dimethyl sulfoxide (DMSO)	µl	Tocris	250	http://www.tocris.com/literature/D__Literature_tempfiles_8200msds.pdf	149719-06-2	3-(Piperidin-1-yl)propyl 4-amino-5-chloro-2-methoxybenzoate hydrochloride	Store at RT	White solid	Water to 100 mM	Eglen et al (1993) RS 23597-190: a potent and selective 5-HT4 receptor antagonist. Br.J.Pharmacol. 110 119. Eglen et al (1995) Central 5-HT4 receptors. TiPS 16 391.
	5	F11	0840	Loperamide hydrochloride	Peripherally acting μ agonist. Also Ca2+ channel blocker	Tocriscreen Total	6	10	mM	Dimethyl sulfoxide (DMSO)	µl	Tocris	250	http://www.tocris.com/literature/D__Literature_tempfiles_241110msds.pdf	34552-83-5	4-(4-Chlorophenyl)-4-hydroxy-N,N-dimethyl-α,α-diphenyl-1-piperidinebutanamide hydrochloride	Store at RT	white solid	Soluble to 50 mM in ethanol and to 50 mM in DMSO	Awouters et al (1983) Pharmacology of antidiarrheal drugs. Annu.Rev.Pharmacol.Toxicol. 23 279. PMID:6307123 Church et al (1994) Loperamide blocks high-voltage activated calcium channels and N-Methyl-D-aspartate -evoked responses in rat and mouse cultured hippocampal pyramidal neurons. Mol.Pharmacol. 45 747. PMID:8183255 Daly et al (1995) Maitotoxin-elicited calcium influx in cultured cells - effe…
	5	G02	1403	FPL 64176	Potent activator of Ca2+ channels (L-type)	Tocriscreen Total	2	10	mM	Dimethyl sulfoxide (DMSO)	µl	Tocris	250	http://www.tocris.com/literature/D__Literature_tempfiles_89237msds.pdf	120934-96-5	2,5-Dimethyl-4-[2-(phenylmethyl)benzoyl]-1H-pyrrole-3-carboxylic acid methyl ester	Store at RT	White solid	ethanol to 25 mM DMSO to 50 mM	Zheng et al (1991) Pharmacological, radioligand binding, and electrophysiological characteristics of FPL 64176, a novel nondihydropyridine Ca2+ channel activator, in cardiac and vascular preparations. Mol.Pharmacol. 40 734. Baxter et al (1993) Discovery and synthesis of methyl 2,5-dimethyl-4-[2-(phenylmethyl)benzoyl]-1H-pyrrole-3-carboxylate (FPL 64176) and analogues: the first examples of a new …
	5	G03	1402	SB 203580 hydrochloride	Selective inhibitor of p38 MAPK; water-soluble	Tocriscreen Total	3	10	mM	Dimethyl sulfoxide (DMSO)	µl	Tocris	250	http://www.tocris.com/literature/D__Literature_tempfiles_205386msds.pdf	869185-85-3	4-[5-(4-Fluorophenyl)-2-[4-(methylsulphonyl)phenyl]-1H-imidazol-4-yl]pyridine hydrochloride	Desiccate at -20°C	Yellow powder	Soluble to 25 mM in water	Cuenda et al (1995) SB 203580 is a specific inhibitor of a MAP kinase homologue which is stimulated by cellular stresses and interleukin-1. FEBS Lett. 364 229. PMID:7750577 Saklatvala et al (1996) Role for p38 mitogen-activated protein kinase in platelet aggregation caused by collagen on a thromboxane analogue. J.Biol.Chem. 271 6586. PMID:8636072 Borsch-Haubold et al (1998) Direct inhibition of c…
	5	G04	1422	DCEBIO	Activates Cl- conductance and hIK1 K+ channels	Tocriscreen Total	3	10	mM	Dimethyl sulfoxide (DMSO)	µl	Tocris	250	http://www.tocris.com/literature/D__Literature_tempfiles_244451msds.pdf	60563-36-2	5,6-Dichloro-1-ethyl-1,3-dihydro-2H-benzimidazol-2-one	Store at RT	off-white solid	DMSO to 100 mM ethanol to 100 mM	Singh et al (2001) Benzimidazolone activators of chloride secretion: potential therapeutics for cystic fibrosis and chronic obstructive pulmonary disease. J.Pharmacol.Exp.Ther. 296 600.
	5	G05	1419	Naloxone benzoylhydrazone	Full κ agonist, partial μ and δ agonist and antagonizes agonist-induced activation of NOP	Tocriscreen Total	1	10	mM	Dimethyl sulfoxide (DMSO)	µl	Tocris	250	http://www.tocris.com/literature/D__Literature_tempfiles_147234msds.pdf	119630-94-3	[(5α)-4,5-Epoxy-3,14-dihydroxy-17-(2-propenyl)morphinan-6-ylidene] benzoic acid hydrazide	Desiccate at +4°C	White solid	DMSO to 50 mM	Gistrak et al (1989) Pharmacological actions of a novel mixed opiate agonist/antagonist: naloxone benzoylhydrazone. J.Pharmacol.Exp.Ther. 251 469. Connor and Kitchen (2006) Has the sun set on κ3-opioid receptors? Br.J.Pharmacol. 147 349. Olianas et al (2006) Agonist activity of naloxone benzoylhydrazone at recombinant and native opioid receptors. Br.J.Pharmacol. 147 360.
	5	G06	2019	PSB 36	Potent and selective A1 antagonist	Tocriscreen Total	1	10	mM	Dimethyl sulfoxide (DMSO)	µl	Tocris	250	http://www.tocris.com/literature/D__Literature_tempfiles_153568msds.pdf	524944-72-7	1-Butyl-8-(hexahydro-2,5-methanopentalen-3a(1H)-yl)-3,7-dihydro-3-(3-hydroxypropyl)-1H-purine-2,6-dione	Desiccate at +4°C	Pale yellow solid	DMSO to 100 mM ethanol to 100 mM	Abo-Salem et al (2004) Antinociceptive effects of novel A2B adenosine receptor antagonists. J.Pharmacol.Exp.Ther 308 358. Weyler et al (2006) Improving potency, selectivity, and water solubility of adenosine A1 receptor antagonists: xanthines modified at position 3 and related pyrimido[1,2,3-cd]purinediones. Chemmedchem 1 891.
	5	G07	3617	SANT-2	Inhibitor of hedgehog (Hh) signaling; antagonizes smoothened activity	Tocriscreen Total	1	10	mM	Dimethyl sulfoxide (DMSO)	µl	Tocris	250	http://www.tocris.com/literature/D__Literature_tempfiles_253812msds.pdf	329196-48-7	N-[3-(1H-Benzimidazol-2-yl)-4-chlorophenyl]-3,4,5-triethoxybenzamide	Store at RT	white powder	DMSO to 100 mM ethanol to 100 mM	Rominger et al (2009) Evidence for allosteric interactions of antagonist binding to the smoothened receptor. J.Pharmacol.Exp.Ther. 329 995. Chen et al (2002) Small molecule modulation of smoothened activity. Proc.Natl.Acad.Sci. 99 14071.
	5	G08	0752	Clobenpropit dihydrobromide	Highly potent H3 antagonist and H4 partial agonist	Tocriscreen Total	3	10	mM	Dimethyl sulfoxide (DMSO)	µl	Tocris	250	http://www.tocris.com/literature/D__Literature_tempfiles_173603msds.pdf	145231-45-4	N-(4-Chlorobenzyl)-S-[3-(4(5)-imidazolyl)propyl]isothiourea dihydrobromide	Store at RT	White solid	Ethanol to 5 mM Water to 100 mM	Van der Goot et al (1992) Isothiourea analogues of histamine as potent agonists or antagonists of the histamine H3 receptor. Eur.J.Med.Chem. 27 511. Yokoyama et al (1994) Clobenpropit (VUF-9153), a new histamine H3 receptor antagonist, inhibits electrically induced convulsions in mice. Eur.J.Pharmacol. 260 23. Liu et al (2001) Cloning and pharmacological characterization of a fourth histamine rec…
	5	G09	0805	(S)-3,5-DHPG	Selective group I mGlu agonist. Active enantiomer of 3,5-DHPG (Cat. No. 0342)	Tocriscreen Total	32	10	mM	Dimethyl sulfoxide (DMSO)	µl	Tocris	250	http://www.tocris.com/literature/D__Literature_tempfiles_277463msds.pdf	162870-29-3	(S)-3,5-Dihydroxyphenylglycine	Desiccate at -20°C	White solid	Whilst supplied of high purity, this product is very sensitive to air and light promoted oxidation, and may discolour slightly over time. Chemical and pharmacological analysis shows that this discolouration has no noticeable effect on its properties and can be safely ignored. Further analysis has shown that this product rapidly decomposes when dissolved in alkaline solution. Therefore, as a preca…	Schoepp et al (1994) 3,5-Dihydroxyphenylglycine is a highly selective agonist for phosphoinositide-linked metabotropic glutamate receptors in the rat hippocampus. J.Neurochem. 63 769. Baker et al (1995) Enzymatic resolution and pharmacological activity of the enantiomers of 3,5-dihydroxyphenylglycine, a metabotropic glutamate receptor agonist. Bioorg.Med.Chem.Lett. 5 223. Sekiyama et al (1996) St…
	5	G10	0703	Anpirtoline hydrochloride	Highly potent 5-HT1B agonist. Also 5-HT3 antagonist	Tocriscreen Total	5	10	mM	Dimethyl sulfoxide (DMSO)	µl	Tocris	250	http://www.tocris.com/literature/D__Literature_tempfiles_8099msds.pdf	98330-05-3	6-Chloro-2-[piperidinyl-4-thio]pyridine hydrochloride	Desiccate at +4°C	White solid	water to 100 mM	Swedberg et al (1992) D-16949 (anpirtoline): a novel serotonergic (5-HT ) psychotherapeutic agent assessed by its discriminative effect in the rat. J.Pharmacol.Exp.Ther. 263 1015. Gothert et al (1995) 5HT receptor antagonism by anpirtoline, a mixed 5HT receptor agonist/5HT receptor antagonist. Br.J.Pharmacol. 114 269. Almeida and Miczek (2002) Aggression escalates by social instigation or by disc…
	5	G11	0237	7-Chlorokynurenic acid	Potent competitive inhibitor of L-glutamate uptake	Tocriscreen Total	5	10	mM	Dimethyl sulfoxide (DMSO)	µl	Tocris	250	http://www.tocris.com/literature/D__Literature_tempfiles_36574msds.pdf	18000-24-3	7-Chloro-4-hydroxyquinoline-2-carboxylic acid	Store at RT	Off-white solid	DMSO to 100 mM 1eq. NaOH to 100 mM	Kemp et al (1988) 7-Chlorokynurenic acid is a selective antagonist of the glycine modulatory site of the NMDA receptor complex. Proc.Natl.Acad.Sci.USA 85 6547. Donald et al (1988) Characterization of the [3H]-glycine binding to a modulatory site within the NMDA receptor complex from rat brain. Br.J.Pharmacol. 95 892P. Kretschmer et al (1995) Behavioral and neurochemical actions of the strychnine-…
	5	H02	1393	SB 222200	Potent, selective non-peptide NK3 antagonist. Brain penetrant	Tocriscreen Total	2	10	mM	Dimethyl sulfoxide (DMSO)	µl	Tocris	250	http://www.tocris.com/literature/D__Literature_tempfiles_11506msds.pdf	174635-69-9	3-Methyl-2-phenyl-N-[(1S)-1-phenylpropyl]-4-quinolinecarboxamide	Store at RT	White solid	Soluble to 100 mM in DMSO and to 100 mM in ethanol	Medhurst et al (1997) In vitro and in vivo characterization of NK3 receptors in the rabbit eye by use of selective non-peptide NK3 receptor antagonists. Br.J.Pharmacol. 122 469. PMID:9351503 Sarau et al (2000) Nonpeptide tachykinin receptor antagonists. II. Pharmacological and pharmacokinetic profile of SB-222200, a central nervous system penetrant, potent and selective NK-3 receptor antagonist. …
	5	H03	1305	Monastrol	Selective inhibitor of mitotic kinesin Eg5	Tocriscreen Total	3	10	mM	Dimethyl sulfoxide (DMSO)	µl	Tocris	250	http://www.tocris.com/literature/D__Literature_tempfiles_248402msds.pdf	254753-54-3	1,2,3,4-Tetrahydro-4-(3-hydroxyphenyl)-6-methyl-2-thioxo-5-pyrimidinecarboxylic acid, ethyl ester	Store at RT	white solid	ethanol to 100 mM DMSO to 100 mM	Mayeret al (1999) Small molecule inhibitor of mitotic spindle bipolarity identified in a phenotype-based screen. Science 286 971. Kapoor et al (2000) Probing spindle assembly mechanisms with monastrol, a small molecule inhibitor of the mitotic kinesin, Eg5. J.Cell Biol. 150 975.
	5	H04	2086	GTP 14564	Class III receptor tyrosine kinase (RTK) inhibitor	Tocriscreen Total	1	10	mM	Dimethyl sulfoxide (DMSO)	µl	Tocris	250	http://www.tocris.com/literature/D__Literature_tempfiles_162695msds.pdf	34823-86-4	3-Phenyl-1H-benzofuro[3,2-c]pyrazole	Store at +4°C	Light brown solid	DMSO to 100 mM ethanol to 25 mM	Murata et al (2003) Selective cytotoxic mechanism of GTP-14564, a novel tyrosine kinase inhibitor in leukemia cells expressing a constitutively active Fms-like tyrosine kinase 3 (FLT3). J.Biol.Chem. 278 32892. Yao et al (2005) Human leukemias with mutated FLT3 kinase are synergistically sensitive to FLT3 and Hsp90 inhibitors: the key role of the STAT5 signal transduction pathway. Leukemia 19 1605.
	5	H05	1383	BML-190	Potent, selective CB2 ligand	Tocriscreen Total	2	10	mM	Dimethyl sulfoxide (DMSO)	µl	Tocris	250	http://www.tocris.com/literature/D__Literature_tempfiles_26915msds.pdf	2854-32-2	1-(4-Chlorobenzoyl)-5-methoxy-2-methyl-1-[2-(4-morpholinyl)-2-oxoethyl]-1H-indole	Store at RT	White solid	Soluble to 100 mM in DMSO	Gallant et al (1996) New class of potent ligands for the human peripheral cannabinoid receptor. Bioorg.Med.Chem.Lett. 6 2263. Melck et al (2000) Suppression of nerve growth factor Trk receptors and prolactin receptors by endocannabinoids leads to inhibition of human breast and prostate cancer cell proliferation. Endocrinology 141 118. PMID:10614630
	5	H06	1418	Resveratrol	Cyclooxygenase inhibitor	Tocriscreen Total	4	10	mM	Dimethyl sulfoxide (DMSO)	µl	Tocris	250	http://www.tocris.com/literature/D__Literature_tempfiles_275497msds.pdf	501-36-0	5-[(1E)-2-(4-Hydroxyphenyl)ethenyl]-1,3,benzenediol	Desiccate at +4°C	Off-white solid	ethanol to 100 mM DMSO to 100 mM	Kimura et al (1985) Effects of stilbenes on arachidonate metabolism in leukocytes. Biochim.Biophys.Acta 834 275. Chun et al (1999) Resveratrol is a selective human cytochrome P450 1A1 inhibitor. Biochem.Biophys.Res.Comm. 262 20. Fremont (2000) Biological effects of resveratrol. Life Sci. 66 663. Bowers et al (2000) Resveratrol acts as a mixed agonist/antagonist for estrogen receptors alpha and be…
	5	H07	3589	PIM 1 Inhibitor 2	Pim-1 kinase inhibitor	Tocriscreen Total	1	10	mM	Dimethyl sulfoxide (DMSO)	µl	Tocris	250	http://www.tocris.com/literature/D__Literature_tempfiles_233302msds.pdf	477845-12-8	4-[3-(4-Chlorophenyl)-2,1-benzisoxazol-5-yl]-2-pyrimidinamine	Store at +4°C	yellow solid	DMSO to 75 mM	Pierce et al (2008) Docking study yields four novel inhibitors of the protooncogene Pim-1 kinase. J.Med.Chem. 51 1972.
	5	H08	0736	2-[1-(4-Piperonyl)piperazinyl]benzothiazole	5-HT4 agonist. Also 5-HT3 antagonist	Tocriscreen Total	1	10	mM	Dimethyl sulfoxide (DMSO)	µl	Tocris	250	http://www.tocris.com/literature/D__Literature_tempfiles_8224msds.pdf	155106-73-3		Store at RT			Monge et al (1994) Synthesis of 2-piperazinybenzothiazole and 2-piperazinylbenzoxazole derivatives with 5-HT3 antagonist and 5-HT4 agonist properties. J.Med.Chem. 37 1320.
	5	H09	0748	4-IBP	σ ligand, σ1 > σ2	Tocriscreen Total	1	10	mM	Dimethyl sulfoxide (DMSO)	µl	Tocris	250	http://www.tocris.com/literature/D__Literature_tempfiles_8279msds.pdf	155798-08-6	N-(N-Benzylpiperidin-4-yl)-4-iodobenzamide	Desiccate at +4°C	White crystalline solid	DMSO to 10 mM ethanol to 5 mM	Bermack and Debonnel (2001) Modulation of serotonergic neurotransmission by short- and long-term treatments with sigma ligands. Br.J.Pharmacol. 134 691.
	5	H10	0833	ICI-162,846	Potent H2 antagonist, active in vivo	Tocriscreen Total	1	10	mM	Dimethyl sulfoxide (DMSO)	µl	Tocris	250	http://www.tocris.com/literature/D__Literature_tempfiles_8714msds.pdf	84545-30-2	N-[1-(4-Carboxamidobutyl)-1H-pyrazol-3-yl)]-N'-(2,2,2-trifluoroethyl)guanidine	Store at RT	White solid	Soluble in ethanol and to 100 mM in DMSO	Wilson et al (1986) Inhibition of human gastric secretion by ICI 162,846 - a new histamine H2 receptor antagonist. Br.J.Clin.Pharmacol. 21 685. PMID:2874823 Streett et al (1988) Morphological stomach findings in rats and mice treated with the H2 receptor antagonists, ICI 125,211 and ICI 162,846. Toxicol.Pathol. 16 299. PMID:2903545 Gompertz et al (1991) Acid blockade by omeprazole or ICI 162846 i…
	5	H11	0180	ZAPA sulphate	Agonist at 'low affinity' GABAA receptor. More potent than GABA/muscimol	Tocriscreen Total	4	10	mM	Dimethyl sulfoxide (DMSO)	µl	Tocris	250	http://www.tocris.com/literature/D__Literature_tempfiles_5810msds.pdf	92138-10-8	(Z)-3-[(Aminoiminomethyl)thio]prop-2-enoic acid sulfate	Store at RT			Allan et al (1986) Isothiouronium compounds as γ-aminobutyric acid agonists. Br.J.Pharmacol. 88 379. Holden-Dye and Walker (1988) ZAPA, (Z)-3-[(aminoiminomethyl)thio]-2-propenoic acid hydrochloride, a potent agonist at GABA-receptors on the Ascaris muscle cell. Br.J.Pharmacol. 95 3. Johnston (1996) GABAC receptors: relatively simple transmitter-gated ion channels? TiPS 17 319.
	6	A02	2457	Arcyriaflavin A	Potent cdk4/cyclin D1 and CaM Kinase II inhibitor. Antiviral agent (anti-HCMV)	Tocriscreen Total	1	10	mM	Dimethyl sulfoxide (DMSO)	µl	Tocris	250	http://www.tocris.com/literature/D__Literature_tempfiles_157562msds.pdf	118458-54-1	12,13-Dihydro-5H-indolo[2,3-a]pyrrolo[3,4-c]carbazole-5,7(6H)-dione	Store at -20°C	Orange solid	This product contains 1 molar equivalent of ethanol. DMSO to 100 mM	Slater et al (1999) Indolocarbazoles: potent, selective inhibitors of human cytomegalovirus replication. Bioorg.Med.Chem. 7 1067. Zhu et al (2003) Synthesis of quinolinyl/isoquinolinyl[a]pyrrolo [3,4-c] carbazoles as cyclin D1/CDK4 inhibitors. Bioorg.Med.Chem.Lett. 13 1231. Sanchez- Martinez et al (2003) Aryl[a]pyrrolo[3,4-c]carbazoles as selective cyclin D1-CDK4 inhibitors. Bioorg.Med.Chem.Lett.…
	6	A03	1295	Loreclezole hydrochloride	Subtype-selective GABAA receptor modulator	Tocriscreen Total	2	10	mM	Dimethyl sulfoxide (DMSO)	µl	Tocris	250	http://www.tocris.com/literature/D__Literature_tempfiles_151476msds.pdf	117857-45-1	(Z)-1-[2-Chloro-2-(2,4-dichlorophenyl)ethenyl]-1H-1,2,4-triazole hydrochloride	Desiccate at -20°C		CAUTION - This product is hygroscopic and we recommend that it is desiccated upon arrival. Soluble to 5 mM in DMSO and to 5 mM in ethanol	Donnelly and Macdonald (1996) Loreclezole enhances apparent desensitisation of recombinant GABAA receptor currents. Neuropharmacology 35 1233. PMID:9014138 Fisher et al (2000) Loreclezole inhibition of recombinant α1β1γ2L GABAA receptor single channel currents. Neuropharmacology 39 235. PMID:10670419 Thomet et al (2000) Loreclezole as a simple functional marker for homomeric [rho] type GABAC rece…
	6	A04	2421	Scriptaid	Histone deacetylase inhibitor	Tocriscreen Total	1	10	mM	Dimethyl sulfoxide (DMSO)	µl	Tocris	250	http://www.tocris.com/literature/D__Literature_tempfiles_153843msds.pdf	287383-59-9	N-Hydroxy-1,3-dioxo-1H-benz[de]isoquinoline-2(3H)-hexanamide	Desiccate at -20°C	Off-white solid	CAUTION - This product is light sensitive and we recommend that solutions are protected from exposure to light. DMSO to 100 mM	Su et al (2000) A novel histone deacetylase inhibitor identified by high-throughput transcriptional screening of a compound library. Cancer Res. 60 3137.
	6	A05	2452	LY 2183240	Novel, potent anandamide uptake inhibitor. Inhibits FAAH	Tocriscreen Total	2	10	mM	Dimethyl sulfoxide (DMSO)	µl	Tocris	250	http://www.tocris.com/literature/D__Literature_tempfiles_157077msds.pdf	874902-19-9	5-[(1,1'-Biphenyl]-4-yl)methyl]-N,N-dimethyl-1H-tetrazole-1-carboxamide	Store at +4°C	White solid	When purchsed as a 1mg unit, this product is supplied as a lyophilized solid and may be very hard to visualize. Solutions should be made by adding solvent directly to the vial. The vial should then be vortexed vigorously to ensure the product has completely dissolved. DMSO to 100 mM Ethanol to 50 mM	Moore et al (2005) Identification of a high-affinity binding site involved in the transport of endocannabinoids. Proc.Natl.Acad.Sci.USA 102 17852. Dickason-Chesterfield et al (2006) Pharmacological characterization of endocannabinoid transport and fatty acid amide hydrolase inhibitors. Cell Mol.Neurobiol. 26 407. Alexander and Cravatt (2006) The putative endocannabinoid transport blocker LY218324…
	6	A06	2435	CCT 018159	Hsp90 inhibitor	Tocriscreen Total	4	10	mM	Dimethyl sulfoxide (DMSO)	µl	Tocris	250	http://www.tocris.com/literature/D__Literature_tempfiles_231365msds.pdf	171009-07-7	4-[4-(2,3-Dihydro-1,4-benzodioxin-6-yl)-5-methyl-1H-pyrazol-3-yl]-6-ethyl-1,3-benzenediol	Store at +4°C	white solid	water to 5 mM DMSO to 100 mM ethanol to 100 mM	Cheung et al (2005) The identification, synthesis, protein crystal structure and in vitro biochemical evaluation of a new 3,4-diarylpyrazole class of Hsp90 inhibitors. Bioorg.Med.Chem.Lett. 15 3338. Dymock et al (2005) Novel, potent small-molecule inhibitors of the molecular chaperone Hsp90 discovered through structure-based design. J.Med.Chem. 48 4212. Sharp et al (2007) In vitro biological char…
	6	A07	2143	SCS	Selective GABAA receptor antagonist; β1-subunit-selective	Tocriscreen Total	1	10	mM	Dimethyl sulfoxide (DMSO)	µl	Tocris	250	http://www.tocris.com/literature/D__Literature_tempfiles_111701msds.pdf	3232-36-8	Salicylidene salicylhydrazide	Store at RT	White solid	DMSO to 50 mM	Thompson et al (2004) Salicylidene salicylhydrazide, a selective inhibitor of β1-containing GABAA receptors. Br.J.Pharmacol. 142 97.
	6	A08	2022	SR 202	Selective PPARγ antagonist; antidiabetic and antiobesity agent	Tocriscreen Total	1	10	mM	Dimethyl sulfoxide (DMSO)	µl	Tocris	250	http://www.tocris.com/literature/D__Literature_tempfiles_128264msds.pdf	76541-72-5	(4-Chlorophenyl)(dimethoxyphosphinyl)methyl phosphoric acid dimethyl ester	Desiccate at RT	White solid	Soluble to 100 mM in water	Nguyen et al (1987) gem-Diphosphonate and gem-phosphonate-phosphate compounds with specific high density lipoprotein inducing activity. J.Med.Chem. 30 1426. PMID:3612689 Rieusset et al (2002) A new selective peroxisome proliferator-activated receptor γ antagonist with antiobesity and antidiabetic activity. Mol.Endocrinol. 16 2628. PMID:12403851 Doggrell (2003) Do peroxisome proliferation receptor…
	6	A09	3579	5-BDBD	Potent P2X4 receptor antagonist	Tocriscreen Total	1	10	mM	Dimethyl sulfoxide (DMSO)	µl	Tocris	250	http://www.tocris.com/literature/D__Literature_tempfiles_251915msds.pdf	768404-03-1	5-(3-Bromophenyl)-1,3-dihydro-2H-benzofuro[3,2-e]-1,4-diazepin-2-one	Store at RT	cream crystalline solid	Soluble to 100 mM in DMSO	Donnelly-Roberts et al (2008) Painful purinergic receptors. J.Pharmacol.Exp.Ther. 324 409. PMID:18042830 Casati et al (2011) Cell-autonomous regulation of hematopoietic stem cell cycling activity by ATP. Cell Death Differ. 18 396. PMID:20798687
	6	A10	2176	BVT 948	Non-competitive protein tyrosine phosphatase inhibitor; enhances insulin signaling	Tocriscreen Total	3	10	mM	Dimethyl sulfoxide (DMSO)	µl	Tocris	250	http://www.tocris.com/literature/D__Literature_tempfiles_133096msds.pdf	39674-97-0	4-Hydroxy-3,3-dimethyl-2H-benz[g]indole-2,5(3H)-dione	Store at RT	Red solid	Soluble to 50 mM in ethanol and to 50 mM in DMSO	Liljebris et al (2004) Oxidation of protein tyrosine phosphatases as a pharmaceutical mechanism of action: a study using 4- hydroxy-3,3-dimethyl-2H-benzo[g]indole-2,5(3H)-dione. J.Pharmacol.Exp.Ther. 309 711. PMID:14747616
	6	A11	2184	SN-6	Selective Na+/Ca2+ exchange inhibitor (reverse mode)	Tocriscreen Total	2	10	mM	Dimethyl sulfoxide (DMSO)	µl	Tocris	250	http://www.tocris.com/literature/D__Literature_tempfiles_250014msds.pdf	415697-08-4	2-[[4-[(4-Nitrophenyl)methoxy]phenyl]methyl]-4-thiazolidinecarboxylic acid ethyl ester	Desiccate at +4°C	white solid	DMSO to 100 mM	Iwamoto et al (2004) The exchanger inhibitory peptide region-dependent inhibition of Na+/Ca2+ exchange by SN-6 [2-[4-(4-nitrobenzyloxy) benzyl]thiazolidine-4-carboxylic acid ethyl ester], a novel benzyloxyphenyl derivative. Mol.Pharmacol. 66 45. Iwamoto (2004) Forefront of Na+/Ca2+ exchanger studies: molecular pharmacology of Na+/Ca2+ exchange inhibitors. J.Pharmacol.Sci. 96 27.
	6	B02	2011	Tomoxetine hydrochloride	Potent, selective noradrenalin re-uptake inhibitor	Tocriscreen Total	2	10	mM	Dimethyl sulfoxide (DMSO)	µl	Tocris	250	http://www.tocris.com/literature/D__Literature_tempfiles_207072msds.pdf	82248-59-7	(R)-N-Methyl-γ-(2-methylphenoxy)-benzenepropanamine hydrochloride	Store at RT	white solid	Soluble to 50 mM in water	Wong et al (1982) A new inhibitor of norepinephrine uptake devoid of affinity for receptors in rat brain. J.Pharmacol.Exp.Ther. 222 61. PMID:6123593 Bymaster et al (2002) Atomoxetine increases extracellular levels of norepinephrine and dopamine in prefrontal cortex of rat: a potential mechanism for efficacy in attention deficit/hyperactivity disorder. Neuropsychopharmacology 27 699. PMID:12431845
	6	B03	2397	Eplerenone	Selective mineralocorticoid receptor antagonist	Tocriscreen Total	2	10	mM	Dimethyl sulfoxide (DMSO)	µl	Tocris	250	http://www.tocris.com/literature/D__Literature_tempfiles_178996msds.pdf	107724-20-9	(7α,11α,17α)-9,11-Epoxy-17-hydroxy-3-oxo-pregn-4-ene-7,21-dicarboxylic acid γ-lactone methyl ester	Store at RT	White solid	DMSO to 10 mM	De Gasparo et al (1987) Three new epoxy-spirolactone derivatives: characterization in vivo and in vitro. J.Pharmacol.Exp.Ther. 240 650. McMahon (2001) Recent studies with eplerenone, a novel selective aldosterone receptor antagonist. Curr.Opin.Pharmacol. 1 190.
	6	B04	2554	CD 1530	Potent and selective RARγ agonist	Tocriscreen Total	2	10	mM	Dimethyl sulfoxide (DMSO)	µl	Tocris	250	http://www.tocris.com/literature/D__Literature_tempfiles_170571msds.pdf	107430-66-0	4-(6-Hydroxy-7-tricyclo[3.3.1.13,7]dec-1-yl-2-naphthalenyl)benzoic acid	Store at +4°C	Off-white powder	1eq. NaOH to 50 mM	Thacher et al (2000) Therapeutic applications for ligands of retinoid receptors. Curr.Pharmaceut.Des. 6 25.
	6	B05	2396	Glimepiride	KATP channel blocker	Tocriscreen Total	1	10	mM	Dimethyl sulfoxide (DMSO)	µl	Tocris	250	http://www.tocris.com/literature/D__Literature_tempfiles_150018msds.pdf	93479-97-1	3-Ethyl-2,5-dihydro-4-methyl-N-[2-[4-[[[[(trans-4-methylcyclohexyl)amino]carbonyl]amino]sulfonyl]phenyl]ethyl]-2-oxo-1H-pyrrole-1- carboxamide	Store at +4°C	White solid	DMSO to 25 mM	Lawrence et al (2002) Effect of metabolic inhibition on glimepiride block of native and cloned cardiac sacrolemmal KATP channels. Br.J.Pharmacol. 136 746.
	6	B06	2395	Sertraline hydrochloride	5-HT re-uptake inhibitor	Tocriscreen Total	2	10	mM	Dimethyl sulfoxide (DMSO)	µl	Tocris	250	http://www.tocris.com/literature/D__Literature_tempfiles_171486msds.pdf	79559-97-0	(1S,4S)-4-(3,4-Dichlorophenyl)-1,2,3,4-tetrahydro-N-methyl-1-naphthalenamine hydrochloride	Desiccate at RT	White solid	Water to 5 mM DMSO to 100 mM Ethanol to 50 mM	Koe et al (1983) Sertraline, 1S,4S-N-methyl-4-(3,4-dichlorophenyl)-1,2,3,4-tetrahydro-1-naphthylamine, a new uptake inhibitor with selectivity for serotonin. J.Pharmacol.Exp.Ther. 226 686. Heym and Koe (1988) Pharmacology of sertraline: a review. J.Clin.Psychiatry 49 40. Doogan and Caillard (1988) Sertraline: a new antidepressant. J.Clin.Psychiatry. 49 46.
	6	B07	2088	DMNB	DNA-PK inhibitor	Tocriscreen Total	1	10	mM	Dimethyl sulfoxide (DMSO)	µl	Tocris	250	http://www.tocris.com/literature/D__Literature_tempfiles_119487msds.pdf	20357-25-9	4,5-Dimethoxy-2-nitrobenzaldehyde	Store at -20°C	Yellow solid	ethanol to 25 mM DMSO to 100 mM	Durant and Karran (2003) Vanillins - a novel family of DNA-PK inhibitors. Nucleic Acids Res. 31 5501.
	6	B08	2007	Fluticasone propionate	Selective high affinity glucocorticoid agonist	Tocriscreen Total	2	10	mM	Dimethyl sulfoxide (DMSO)	µl	Tocris	250	http://www.tocris.com/literature/D__Literature_tempfiles_270546msds.pdf	80474-14-2	(6α,11β,16α,17α)-6,9-Difluoro-11-hydroxy-16-methyl-3-oxo-17-(1-oxopropoxy)androsta-1,4-diene-17- carbothioic acid fluoromethyl ester	Store at RT	white solid	Soluble to 50 mM in DMSO	Johnson (1995) The anti-inflammatory profile of fluticasone propionate. Allergy 50 11. PMID:7604948 Smith and Kreutner (1998) In vitro glucocorticoid receptor binding and transcriptional activation by topically active glucocorticoids. Arzneim.-Forsch. 48 956. Zhang et al (2000) Enhancement of human eosinophil apoptosis by fluticasone propionate, budesonide, and beclomethasone. Eur.J.Pharmacol. 40…
	6	B09	2624	Decitabine	DNA methyltransferase inhibitor	Tocriscreen Total	1	10	mM	Dimethyl sulfoxide (DMSO)	µl	Tocris	250	http://www.tocris.com/literature/D__Literature_tempfiles_180109msds.pdf	2353-33-5	4-Amino-1-(2-deoxy-β-D-erythro-pentofuranosyl)-1,3,5-triazin-2(1H)-one	Store at +4°C	White crystalline solid	Soluble to 50 mM in water and to 50 mM in DMSO	Jackson-Grusby et al (1997) Mutagenicity of 5-aza-2'-deoxycytidine is mediated by the mammalian DNA methyltransferase. Proc.Natl.Acad.Sci.USA 94 4681. Bender et al (1998) Inhibition of DNA methylation by 5-aza-2'-deoxycytidine supresses the growth of human tumour cell lines. Cancer Res. 58 95. PMID:9426064 Momparler (2005) Pharmacology of 5-aza-2'-deoxycytidine (decitabine). Semin.Hematol. 42 (Su…
	6	B10	2098	Apoptosis Activator 2	Promotes apoptosome formation and activates caspase-9/caspase-3 pathway. Selectively induces tumor cell apoptosis	Tocriscreen Total	1	10	mM	Dimethyl sulfoxide (DMSO)	µl	Tocris	250	http://www.tocris.com/literature/D__Literature_tempfiles_110892msds.pdf	79183-19-0	1-[(3,4-Dichlorophenyl)methyl]-1H-indole-2,3-dione	Store at RT	Orange solid	ethanol to 5 mM DMSO to 100 mM	Nguyen and Wells (2003) Direct activation of the apoptosis machinery as a mechanism to target cancer cells. Proc.Natl.Acad.Sci.USA 100 7533. Alavian et al (2009) Elevtaed p75NTR expression causes death of engrailed-deficient midbrain dopaminergic neurons by Erk1/2 suppression. Neural Dev. 4 11. Jayaraman and Pike (2009) Progesterone attenuates oestrogen neuroprotection via downregulation of oestr…
	6	B11	2647	NSC 632839 hydrochloride	Inhibitor of ubiquitin isopeptidase activity	Tocriscreen Total	1	10	mM	Dimethyl sulfoxide (DMSO)	µl	Tocris	250	http://www.tocris.com/literature/D__Literature_tempfiles_174061msds.pdf	157654-67-6	3,5-Bis[(4-methylphenyl)methylene]-4-piperidone hydrochloride	Store at +4°C	Bright yellow solid	DMSO to 25 mM	Aleo et al (2006) Identification of new compounds that trigger apoptosome-independent caspase activation and apoptosis. Cancer Res. 66 9235.
	6	C02	0956	BD 1047 dihydrobromide	σ1 selective antagonist	Tocriscreen Total	4	10	mM	Dimethyl sulfoxide (DMSO)	µl	Tocris	250	http://www.tocris.com/literature/D__Literature_tempfiles_272591msds.pdf	138356-20-4	N-[2-(3,4-Dichlorophenyl)ethyl]-N-methyl-2-(dimethylamino)ethylamine dihydrobromide	Desiccate at +4°C	white crystals	Soluble to 50 mM in water and to 50 mM in DMSO	Matsumoto et al (1995) Characterisation of two novel σ receptor ligands: antidystonic effects in rats suggest σ receptor antagonism. Eur.J.Pharmacol. 280 301. PMID:8566098 Romieu et al (2000) Involvement of the sigma1 receptor in the cocaine-induced conditioned place preference. Neuroreport 11 2885. PMID:11006959 Garrone et al (2000) Effects of trazodone on neurotransmitter release from rat mossy…
	6	C03	0405	β-CCB	Benzodiazepine inverse agonist, putative endogenous ligand	Tocriscreen Total	2	10	mM	Dimethyl sulfoxide (DMSO)	µl	Tocris	250	http://www.tocris.com/literature/D__Literature_tempfiles_72160msds.pdf	84454-35-3	Butyl β-carboline-3-carboxylate	Store at RT	Tan solid	DMSO to 100 mM Ethanol to 5 mM	Pena et al (1986) Isolation and identification in bovine cerebral cortex of n-butyl β-carboline-3-carboxylate, a potent benzodiazepine binding inhibitor. Proc.Natl.Acad.Sci.USA 83 4952. Izquierdo (1989) A game with shifting mirrors. TiPS 10 473.
	6	C04	2023	Medetomidine hydrochloride	Potent, highly selective α2 agonist	Tocriscreen Total	1	10	mM	Dimethyl sulfoxide (DMSO)	µl	Tocris	250	http://www.tocris.com/literature/D__Literature_tempfiles_119443msds.pdf	106807-72-1	4-[1-(2,3-Dimethylphenyl)ethyl]-1H-imidazole hydrochloride	Desiccate at RT	White solid	CAUTION - This product is hygroscopic and we recommend that it is desiccated upon arrival. water to 100 mM ethanol to 100 mM DMSO to 100 mM	Savola et al (1986) Evidence for medetomidine as a selective and potent agonist at alpha 2-adrenoceptors. J.Aut.Pharmacol. 6 275. Virtanen et al (1988) Characterization of the selectivity, specificity and potency of medetomidine as an α2-adrenoceptor agonist. Eur.J.Pharmacol. 150 9. Scheinin et al (1989) Medetomidine - a novel α2-adrenoceptor agonist: a review of its pharmacodynamic effects. Prog…
	6	C05	1262	SR 95531 hydrobromide	Selective, competitive GABAA receptor antagonist	Tocriscreen Total	9	10	mM	Dimethyl sulfoxide (DMSO)	µl	Tocris	250	http://www.tocris.com/literature/D__Literature_tempfiles_206469msds.pdf	104104-50-9	6-Imino-3-(4-methoxyphenyl)-1(6H)-pyridazinebutanoic acid hydrobromide	Store at RT	white solid	Water to 25 mM Phosphate buffered saline to 5 mM Ethanol to 20 mM DMSO to 100 mM	Heaulme et al (1986) Biochemical characterization of the interaction of three pyridazinyl-GABA derivatives with the GABAA receptor site. Brain Res. 384 224. Uchida et al (1996) The differential antagonism by bicuculline and SR95531 of pentobarbitone-induced currents in cultured hippocampal neurons. Eur.J.Pharmacol. 307 89. Beato et al (2007) The kinetics of inhibition of rat recombinant heterotri…
	6	C06	1082	CFM-2	Non-competitive AMPA antagonist	Tocriscreen Total	4	10	mM	Dimethyl sulfoxide (DMSO)	µl	Tocris	250	http://www.tocris.com/literature/D__Literature_tempfiles_156582msds.pdf	178616-26-7	1-(4'-Aminophenyl)-3,5-dihydro-7,8-dimethoxy-4H-2,3-benzodiazepin-4-one	Store at RT	Off-white solid	DMSO to 100 mM	Chimirri et al (1997) 1-Aryl-3,5-dihydro-4H-2,3-benzodiazepin-4-ones: novel AMPA receptor antagonists. J.Med.Chem. 40 1258. De Sarro et al (1999) Effects of some AMPA receptor antagonists on the development of tolerance in epilepsy-prone rats and in pentylenetetrazole kindled rats. Eur.J.Pharmacol. 368 149. De Sarro et al (1999) Anticonvulsant activity and plasma level of 2,3-benzodiazepin-4-ones…
	6	C07	2162	INCA-6	Inhibitor of calcineurin-substrate association	Tocriscreen Total	1	10	mM	Dimethyl sulfoxide (DMSO)	µl	Tocris	250	http://www.tocris.com/literature/D__Literature_tempfiles_131842msds.pdf	3519-82-2	9,10-Dihydro-9,10[1',2']-benzenoanthracene-1,4-dione	Store at RT	Yellow solid	DMSO to 20 mM	Roehrl et al (2004) Selective inhibition of calcineurin-NFAT signaling by blocking protein-protein interaction with small organic molecules. Proc.Natl.Acad.Sci.USA 101 7554.
	6	C08	2008	SKF 86002 dihydrochloride	p38 MAPK inhibitor; anti-inflammatory agent	Tocriscreen Total	3	10	mM	Dimethyl sulfoxide (DMSO)	µl	Tocris	250	http://www.tocris.com/literature/D__Literature_tempfiles_139560msds.pdf	72873-74-6	6-(4-Fluorophenyl)-2,3-dihydro-5-(4-pyridinyl)imidazo[2,1-b]thiazole dihydrochloride	Desiccate at +4°C	Yellow solid	water to 50 mM	Griswold et al (1987) SK&F 86002: a structurally novel anti-inflammatory agent that inhibits lipoxygenase- and cyclooxygenase-mediated metabolism of arachidonic acid. Biochem.Pharmacol. 36 3463. Lee et al (1994) A protein kinase involved in the regulaton of inflammatory cytokine biosynthesis. Nature 372 739. Nick et al (1997) Common and distinct intracellular signaling pathways in human neutrophi…
	6	C09	2151	API-2	Selective inhibitor of Akt/PKB signaling. Antitumor and antiviral	Tocriscreen Total	3	10	mM	Dimethyl sulfoxide (DMSO)	µl	Tocris	250	http://www.tocris.com/literature/D__Literature_tempfiles_151662msds.pdf	35943-35-2	1,5-Dihydro-5-methyl-1-β-D-ribofuranosyl-1,4,5,6,8-pentaazaacenaphthylen-3-amine	Store at RT		Soluble to 100 mM in 1eq. HCl and to 100 mM in DMSO	Wotring et al (1990) Dual mechanisms of inhibition of DNA synthesis by triciribine. Cancer Res. 50 4891. PMID:2379153 Ptak et al (1998) Phosphorylation of triciribine is necessary for activity against HIV type 1. AIDS Res.Hum.Retroviruses. 14 1315. PMID:9788672 Yang et al (2004) Akt/protein kinase B signaling inhibitor-2, a selective small molecule inhibitor of Akt signaling with antitumour activ…
	6	C10	2000	XE 991 dihydrochloride	Potent, selective KCNQ channel blocker; blocks M-current	Tocriscreen Total	2	10	mM	Dimethyl sulfoxide (DMSO)	µl	Tocris	250	http://www.tocris.com/literature/D__Literature_tempfiles_232168msds.pdf	122955-42-4	10,10-bis(4-Pyridinylmethyl)-9(10H)-anthracenone dihydrochloride	Desiccate at RT	off-white solid	Soluble to 100 mM in water	Wang et al (1998) KCNQ2 and KCNQ3 potassium channel subunits: molecular correlates of the M-channel. Science 282 1890. PMID:9836639 Zaczek et al (1998) Two new potent neurotransmitter release enhancers, 10,10-bis(4-pyridinylmethyl)-9(10H)-anthracenone and 10,10-bis(2-fluoro-4-pyridinylmethyl)-9(10H)-anthracenone: comparison to linopirdine. J.Pharmacol.Exp.Ther. 285 724. PMID:9580619 Wang et al (2…
	6	C11	2481	JTC 801	Selective NOP antagonist	Tocriscreen Total	2	10	mM	Dimethyl sulfoxide (DMSO)	µl	Tocris	250	http://www.tocris.com/literature/D__Literature_tempfiles_173689msds.pdf	244218-51-7	N-(4-Amino-2-methyl-6-quinolinyl)-2-[(4-ethylphenoxy)methyl]benzamide hydrochloride	Desiccate at RT	Off-white solid	water to 5 mM DMSO to 100 mM ethanol to 100 mM	Shinkai et al (2000) 4-Aminoquinolines: novel nociceptin antagonists with analgesic activity. J.Med.Chem 43 4667. Yamada et al (2002) Pharmacological profiles of a novel opioid receptor-like1 (ORL1) receptor antagonist, JTC-801. Br.J.Pharmacol. 135 323. Tamai et al (2005) Anti-allodynic and anti-hyperalgesic effects of nociceptin receptor antagonist, JTC-801, in rats after spinal nerve injury and…
	6	D02	3706	FR 180204	Selective ERK inhibitor	Tocriscreen Total	2	10	mM	Dimethyl sulfoxide (DMSO)	µl	Tocris	250	http://www.tocris.com/literature/D__Literature_tempfiles_270146msds.pdf	865362-74-9	5-(2-Phenyl-pyrazolo[1,5-a]pyridin-3-yl)-1H-pyrazolo[3,4-c]pyridazin-3-ylamine	Store at +4°C	white solid	DMSO to 100 mM	Ohori et al (2005) Identification of a selective ERK inhibitor and structural determination of the inhibitor-ERK2 complex. Biochem.Biophys.Res.Comm. 336 357.
	6	D03	2150	nTZDpa	Potent, selective PPARγ partial agonist	Tocriscreen Total	1	10	mM	Dimethyl sulfoxide (DMSO)	µl	Tocris	250	http://www.tocris.com/literature/D__Literature_tempfiles_128248msds.pdf	118414-59-8	5-Chloro-1-[(4-chlorophenyl)methyl]-3-(phenylthio)-1H-indole-2-carboxylic acid	Store at +4°C	Pale yellow solid	DMSO to 100 mM	Berger et al (2003) Distinct properties and advantages of a novel peroxisome proliferator-activated protein γ selective modulator. Mol.Endocrinol. 17 662.
	6	D04	1088	CGP 54626 hydrochloride	Potent, selective GABAB antagonist	Tocriscreen Total	1	10	mM	Dimethyl sulfoxide (DMSO)	µl	Tocris	250	http://www.tocris.com/literature/D__Literature_tempfiles_10318msds.pdf	149184-21-4	[S-(R*,R*)]-[3-[[1-(3,4-Dichlorophenyl)ethyl]amino]-2-hydroxypropyl](cyclohexylmethyl) phosphinic acid	Store at RT	White solid	DMSO to 100 mM ethanol to 10 mM 0	Brugger et al (1993) The action of new potent GABAB receptor antagonists in the hemisected spinal cord preparation of the rat. Eur.J.Pharmacol. 235 153. Froestl et al (1996) Potent, orally active GABAB receptor antagonists. Pharmacol.Rev.Comm. 8 127. Kaupmann et al (1998) GABAB-receptor subtypes assemble into functional heteromeric complexes. Nature 396 683.
	6	D05	0289	Muscimol	Potent GABAA agonist	Tocriscreen Total	9	10	mM	Dimethyl sulfoxide (DMSO)	µl	Tocris	250	http://www.tocris.com/literature/D__Literature_tempfiles_152434msds.pdf	2763-96-4	5-Aminomethyl-3-hydroxyisoxazole	Store at RT	Off-white powder	Soluble to 100 mM in water	Johnston et al (1968) Central actions of ibotenic acid and muscimol. Biochem.Pharmacol. 17 2488. PMID:5752907 Akhondzadeh and Stone (1995) Induction of a novel form of hippocampal long-term depression by muscimol: involvement of GABAA but not glutamate receptors. Br.J.Pharmacol. 115 527. PMID:7582468 Johnstone (1996) GABAC receptors: relatively simple transmitter-gated ion channels? TiPS 17 319. …
	6	D06	0320	(S)-4-Carboxy-3-hydroxyphenylglycine	Group I antagonist/group II agonist	Tocriscreen Total	14	10	mM	Dimethyl sulfoxide (DMSO)	µl	Tocris	250	http://www.tocris.com/literature/D__Literature_tempfiles_110300msds.pdf	85148-82-9		Store at RT	White solid	Whilst supplied of high purity, this material is very sensitive to air and light promoted oxidation, and may discolour slightly over time, particularly when in solution. Chemical and pharmacological analysis shows that this discolouration has no noticeable effect on its properties and can be safely ignored. Nonetheless, as a precautionary measure we recommend that the solid material be stored at …	Birse et al (1993) Phenylglycine derivatives as new pharmacological tools for investigating the role of metabotropic glutamate receptors in the central nervous system. Neuroscience 52 481. Hayashi et al (1994) Analysis of agonist and antagonist activities of phenylglycine derivatives for different cloned metabotropic glutamate receptor sub-types. J.Neurosci. 14 3370. Kingston et al (1995) Pharmac…
	6	D07	2089	RS 102895 hydrochloride	CCR2b chemokine receptor antagonist	Tocriscreen Total	3	10	mM	Dimethyl sulfoxide (DMSO)	µl	Tocris	250	http://www.tocris.com/literature/D__Literature_tempfiles_235474msds.pdf	300815-41-2	1'-[2-[4-(Trifluoromethyl)phenyl]ethyl]-spiro[4H-3,1-benzoxazine-4,4'-piperidin]-2(1H)-one hydrochloride	Desiccate at RT	Off-white solid	DMSO to 75 mM	Clark et al (1983) Synthesis and antihypertensive activity of 4'-substituted spiro[4H-3,1-benzoxazine-4,4'piperidin]-2(1H)-ones. J.Med.Chem. 26 657. Mirzadegan et al (2000) Identification of the binding site for a novel class of CCR2b chemokine receptor antagonists. J.Biol.Chem. 275 25562.
	6	D08	3869	TCS 2002	Potent GSK-3β inhibitor	Tocriscreen Total	1	10	mM	Dimethyl sulfoxide (DMSO)	µl	Tocris	250	http://www.tocris.com/literature/D__Literature_tempfiles_276151msds.pdf	1005201-24-0	2-Methyl-5-[3-[4-(methylsulfinyl)phenyl]-5-benzofuranyl]-1,3,4-oxadiazole	Store at +4°C	white solid	DMSO to 100 mM ethanol to 25 mM	Saitoh et al (2009) 2-{3-[4-(alkylsulfinyl)phenyl]-1-benzofuran-5-yl}-5-methyl-1,3,4-oxadiazole derivatives as novel inhibitors of glycogen synthase kinase-3beta with good brain permeability. J.Med.Chem. 52 6270.
	6	D09	2097	SKI II	Selective non-lipid inhibitor of sphingosine kinase; antitumor	Tocriscreen Total	2	10	mM	Dimethyl sulfoxide (DMSO)	µl	Tocris	250	http://www.tocris.com/literature/D__Literature_tempfiles_139929msds.pdf	312636-16-1	4-[[4-(4-Chlorophenyl)-2-thiazolyl]amino]phenol	Store at -20°C	Off-white solid	DMSO to 100 mM	French et al (2003) Discovery and evaluation of inhibitors of human sphingosine kinase. Cancer Res. 63 5862. French et al (2006) Antitumor activity of sphingosine kinase inhibitors. J.Pharmacol.Exp.Ther. 318 596.
	6	D10	2642	Co 102862	State-dependent Na+ channel blocker; anticonvulsant	Tocriscreen Total	1	10	mM	Dimethyl sulfoxide (DMSO)	µl	Tocris	250	http://www.tocris.com/literature/D__Literature_tempfiles_170585msds.pdf	181144-66-1	2-[[4-(4-Fluorophenoxy)phenyl]methylene]hydrazinecarboxamide	Store at RT	White solid	DMSO to 100 mM	Ilyin et al (2005) V102862 (Co 102862): a potent, broad-spectrum state-dependent blocker of mammalian voltage-gated sodium channels. Br.J.Pharmacol. 144 801. Ilyin et al (2006) Pharmacology of 2-[4-(4-chloro-2-fluorophenoxy)phenyl]-pyrimidine-4-carboxamide: a potent, broad- spectrum state-dependent sodium channel blocker for treating pain states. J.Pharmacol.Exp.Ther. 318 1083.
	6	D11	2186	CMPD-1	Non-ATP-competitive p38α inhibitor	Tocriscreen Total	3	10	mM	Dimethyl sulfoxide (DMSO)	µl	Tocris	250	http://www.tocris.com/literature/D__Literature_tempfiles_143653msds.pdf	41179-33-3	2'-Fluoro-N-(4-hydroxyphenyl)-[1,1'-biphenyl]-4-butanamide	Store at RT	Pale pink solid	DMSO to 100 mM ethanol to 100 mM	Davidson et al (2004) Discovery and Characterisation of a substrate selective p38α inhibitor. Biochemistry 43 11658.
	6	E02	0678	(+)-AJ 76 hydrochloride	Antagonist; preferential action at D2-like autoreceptors	Tocriscreen Total	5	10	mM	Dimethyl sulfoxide (DMSO)	µl	Tocris	250	http://www.tocris.com/literature/D__Literature_tempfiles_7984msds.pdf	85379-09-5	(1S,2R)-cis-5-Methoxy-1-methyl-2-(N-propylamino)tetralin hydrochloride	Store at RT	White crystalline solid	Soluble to 10 mM in water	Johansson et al (1987) Resolved cis and trans-2-amino-5-methoxy-1-methyltetralins: central dopamine receptor agonists and antagonists. J.Med.Chem. 30 602. PMID:3560156 Kullingsjo et al (1991) Effects of repeated administration of the preferential dopamine autoreceptor antagonist, (+)-AJ76, on locomotor activity and brain DA metabolism in the rat. Eur.J.Pharmacol. 205 241. PMID:1817961 Waters et a…
	6	E03	2574	PSB 06126	NTPDase 3 inhibitor	Tocriscreen Total	2	10	mM	Dimethyl sulfoxide (DMSO)	µl	Tocris	250	http://www.tocris.com/literature/D__Literature_tempfiles_170628msds.pdf	1052089-16-3	1-Amino-4-(1-naphthyl)aminoanthraquinone-2-sulfonic acid sodium salt	Store at RT	Blue solid	DMSO to 100 mM ethanol to 50 mM	Baqi et al (2009) Structure activity relationships of antraquinone derivatives derived from bromaminic acid as inhibitors of ectonucleoside triphosphate diphosphohydrolases(E-NTPDases). Purinerg.Sig. 5 91.
	6	E04	2491	Xaliproden hydrochloride	Orally active, high affinity 5-HT1A agonist	Tocriscreen Total	2	10	mM	Dimethyl sulfoxide (DMSO)	µl	Tocris	250	http://www.tocris.com/literature/D__Literature_tempfiles_160573msds.pdf	90494-79-4	1,2,3,6-Tetrahydro-1-[2-(2-naphthalenyl)ethyl]-4-[3-(trifluoromethyl)phenyl]-pyridine hydrochloride	Desiccate at RT	White solid	Soluble to 100 mM in DMSO and to 20 mM in ethanol	Fournier et al (1993) Protective effects of SR 57746A in central and peripheral models of neurodegenerative disorders in rodents and primates. Neuroscience 55 629. PMID:8413926 Bachy et al (1993) Biochemical and electrophysiological properties of SR 57746A, a new, potent 5-HT1A receptor agonist. Fund.Clin.Pharmacol. 7 487. Duong et al (1999) Effect of the nonpeptide neurotrophic compound SR 57746…
	6	E05	0989	RS 67333 hydrochloride	5-HT4 partial agonist	Tocriscreen Total	7	10	mM	Dimethyl sulfoxide (DMSO)	µl	Tocris	250	http://www.tocris.com/literature/D__Literature_tempfiles_218546msds.pdf	168986-60-5	1-(4-Amino-5-chloro-2-methoxyphenyl)-3-[1-butyl-4-piperidinyl]-1-propanone hydrochloride	Store at RT	white solid	Water to 25 mM	Eglen et al (1995) Pharmacological characterization of two novel and potent 5-HT4 receptor agonists, RS 67333 and RS 67506, in vitro and in vivo. Br.J.Pharmacol. 115 1387. Eglen et al (1995) Central 5-HT4 receptors. TiPS 16 391. Fontana et al (1997) The effects of novel, selective 5-hydroxytryptamine (5HT)4 receptor ligands in rat spatial navigation. Neuropharmacology 36 689.
	6	E06	1975	6-Iodo-nordihydrocapsaicin	Potent, competitive vanilloid receptor antagonist	Tocriscreen Total	2	10	mM	Dimethyl sulfoxide (DMSO)	µl	Tocris	250	http://www.tocris.com/literature/D__Literature_tempfiles_100321msds.pdf	859171-97-4		Store at RT	White solid	CAUTION - This product is light sensitive and we recommend that solutions are protected from exposure to light. ethanol to 50 mM DMSO to 100 mM	Appendino et al (2003) Halogenation of a capsaicin analogue leads to novel vanilloid TRPV1 receptor antagonists. Br.J.Pharmacol. 139 1417.
	6	E07	2021	LE 135	Selective RARβ antagonist	Tocriscreen Total	1	10	mM	Dimethyl sulfoxide (DMSO)	µl	Tocris	250	http://www.tocris.com/literature/D__Literature_tempfiles_125394msds.pdf	155877-83-1	4-(7,8,9,10-Tetrahydro-5,7,7,10,10-pentamethyl-5H-benzo[e]naphtho[2,3-b][1,4]diazepin-13-yl)benzoic acid	Store at +4°C	Orange solid	DMSO to 100 mM	Eyrolles et al (1994) Retinobenzoic acids. 6. Retinoid antagonists with heterocyclic ring. J.Med.Chem. 37 1508. Umemiya et al (1997) Regulation of retinoidal actions by diazepinylbenzoic acids. Retinoid synergists which activate the RXR-RAR heterodimers. J.Med.Chem. 40 4222. Li et al (1999) Identification of a novel class of retinoic acid receptor β-selective retinoid antagonists and their inhibi…
	6	E08	2193	Carmoxirole hydrochloride	Selective, peripherally acting D2-like agonist	Tocriscreen Total	1	10	mM	Dimethyl sulfoxide (DMSO)	µl	Tocris	250	http://www.tocris.com/literature/D__Literature_tempfiles_140882msds.pdf	98323-83-2	3-[4-(3,6-Dihydro-4-phenyl-1(2H)-pyridinyl)butyl]-1H-indole-5-carboxylic acid hydrochloride	Desiccate at +4°C	Tan solid	DMSO to 100 mM	Hasse et al (1991) Neurochemical profile of EMD 45609 (carmoxirole), a dopamine DA2-receptor agonist. Naunyn-Schmied.Arch.Pharmacol. 343 588. Haeusler et al (1992) Pharmacological basis for antihypertensive therapy with a novel dopamine agonist. Eur.Heart J. 13 129. Rump et al (1993) Dopamine receptor modulation of noradrenaline release by carmoxirole in human cortical kidney slices. Eur.J.Clin.P…
	6	E09	3645	NXY 059	Free radical trapping agent; neuroprotectant	Tocriscreen Total	1	10	mM	Dimethyl sulfoxide (DMSO)	µl	Tocris	250	http://www.tocris.com/literature/D__Literature_tempfiles_238973msds.pdf	168021-79-2	4-[[(1,1-Dimethylethyl)oxoimino]methyl]-1,3-benzenedisulfonic acid disodium salt	Desiccate at -20°C	White solid	CAUTION - This product is light sensitive and we recommend that solutions are protected from exposure to light. CAUTION - This product is hygroscopic and we recommend that it is desiccated upon arrival. CAUTION - This product is sensitive to oxidation. It is provided under inert atmosphere. We recommend that it is resealed under inert atmosphere after use. Also, we recommend that solutions are ke…	Peeling et al (2001) Efficacy of disodium 4-[(tert-butylimino)methyl]benzene-1,3-disulfonate N-oxide (NXY-059), a free radical trapping agent, in a rat model of hemorrhagic stroke. Neuropharmacology 40 433. Sydserff et al (2002) Effect of NXY-059 on infarct volume after transient or permanent middle cerebral artery occlusion in the rat; studies on dose, plasma concentration and therapeutic time w…
	6	E10	2183	ZK 164015	Potent estrogen receptor antagonist	Tocriscreen Total	1	10	mM	Dimethyl sulfoxide (DMSO)	µl	Tocris	250	http://www.tocris.com/literature/D__Literature_tempfiles_124891msds.pdf	177583-70-9	2-(4-Hydroxyphenyl)-3-methyl-1-[10-(pentylsulfonyl)decyl]-1H-indol-5-ol	Store at RT	Pale yellow solid	ethanol to 25 mM DMSO to 100 mM	Biberger and von Angerer (1996) 2-Phenylindoles with sulfur containing side chains. Estrogen receptor affinity, antiestrogenic potency, and antitumour activity. J.Steroid Biochem.Molec.Biol. 58 31. Liu et al (1999) The anti-estrogen hydroxytamoxifen is a potent antagonist in a novel yeast system. Biol.Chem. 380 1341. Walter et al (2004) Synthesis and biological evaluation of stilbene-based pure e…
	6	E11	2156	Embelin	Inhibitor of X-linked inhibitor of apoptosis (XIAP); cell-permeable and antitumor	Tocriscreen Total	1	10	mM	Dimethyl sulfoxide (DMSO)	µl	Tocris	250	http://www.tocris.com/literature/D__Literature_tempfiles_115241msds.pdf	550-24-3	2,5-Dihydroxy-3-undecyl-2,5-cyclohexadiene-1,4-dione	Store at +4°C	Dark orange solid	Soluble to 10 mM in ethanol and to 100 mM in DMSO	Chitra et al (1994) Antitumor, anti-inflammatory and analgesic property of embelin, a plant product. Chemotherapy 40 109. PMID:7510605 Nikolovska-Coleska et al (2004) Discovery of embelin as a cell-permeable, small-molecular weight inhibitor of XIAP through structure-based computational screening of a traditional herbal medicine three-dimensional structure database. J.Med.Chem. 47 2430. PMID:1511…
	6	F02	1801	WAY 161503 hydrochloride	Potent, selective 5-HT2C agonist	Tocriscreen Total	2	10	mM	Dimethyl sulfoxide (DMSO)	µl	Tocris	250	http://www.tocris.com/literature/D__Literature_tempfiles_88432msds.pdf	75704-24-4	8,9-Dichloro-2,3,4,4a-tetrahydro-1H-pyrazino[1,2-a]quinoxalin-5(6H)-one hydrochloride	Desiccate at RT	White crystalline solid	water to 5 mM DMSO to 30 mM	Rosenzweig-Lipson et al (2000) Antiobesity-like effects of the selective 5-HT2C agonist WAY 161503. FASEB J. 14 A1321. Welmaker et al (2000) Synthesis and 5-hydroxytryptamine (5-HT) activity of 2,3,4,4a-tetrahydro-1H-pyrazino[1,2-a] quinoxalin-5-(6H)ones and 2,3,4,4a,5,6-hexahydro-1H-pyrazino[1,2-a]quinoxalines. Bioorg.Med.Chem.Lett. 10 1991. Cryan and Lucki (2000) Antidepressant-like behavioral …
	6	F03	1867	NSC 663284	Potent, selective Cdc25 phosphatase inhibitor	Tocriscreen Total	1	10	mM	Dimethyl sulfoxide (DMSO)	µl	Tocris	250	http://www.tocris.com/literature/D__Literature_tempfiles_142428msds.pdf	383907-43-5	6-Chloro-7-[[2-(4-morpholinyl)ethyl]amino]-5,8-quinolinedione	Store at +4°C	Red solid	DMSO to 50 mM ethanol to 50 mM	Lazo et al (2001) Discovery and biological evaluation of a new family of potent inhibitors of the dual specificity protein phosphatase Cdc25. J.Med.Chem. 44 4042. Pu et al (2002) Dual G1 and G2 phase inhibition by a novel, selective Cdc25 inhibitor 7-chloro-6-(2-morpholin-4- ylethylamino)-quinoline-5,8-dione. J.Biol.Chem. 277 46877. Brisson et al (2005) Redox regulation of cdc25B by cell-active Q…
	6	F04	2633	WAY 170523	Potent and selective inhibitor of MMP-13	Tocriscreen Total	1	10	mM	Dimethyl sulfoxide (DMSO)	µl	Tocris	250	http://www.tocris.com/literature/D__Literature_tempfiles_177334msds.pdf	307002-73-9	N-[2-[4-[[[2-[(Hydroxyamino)carbonyl]-4,6-dimethylphenyl](phenylmethyl)amino]sulfonyl]phenoxy]ethyl]-2-benzofurancarboxamide	Desiccate at RT	White solid	When purchsed as a 1mg unit, this product is supplied as a lyophilised solid and may be very hard to visualise. Solutions should be made by adding solvent directly to the vial. The vial should then be vortexed vigorously to ensure the product has completely dissolved. DMSO to 100 mM ethanol to 100 mM	Chen et al (2000) Structure-based design of a novel, potent, and selective inhibitor for MMP-13 utilizing NMR spectroscopy and computer-aided molecular design. J.Am.Chem.Soc. 122 9648.
	6	F05	2651	AEG 3482	Inhibitor of JNK signaling	Tocriscreen Total	1	10	mM	Dimethyl sulfoxide (DMSO)	µl	Tocris	250	http://www.tocris.com/literature/D__Literature_tempfiles_176451msds.pdf	63735-71-7	6-Phenylimidazo[2,1-b]-1,3,4-thiadiazole-2-sulfonamide	Store at RT	Light yellow solid	DMSO to 100 mM ethanol to 5 mM	Gallo (2006) Targeting HSP90 to halt neurodegeneration. Chem.Biol. 13 115. Salehi et al (2006) AEG3482 is an antiapoptotic compound that inhibits Jun kinase activity and cell death through induced expression of heat shock protein 70. Chem.Biol. 13 213.
	6	F06	2498	PNU 120596	Positive allosteric modulator of α7 nAChR; active in vivo	Tocriscreen Total	2	10	mM	Dimethyl sulfoxide (DMSO)	µl	Tocris	250	http://www.tocris.com/literature/D__Literature_tempfiles_161508msds.pdf	501925-31-1	N-(5-Chloro-2,4-dimethoxyphenyl)-N'-(5-methyl-3-isoxazolyl)-urea	Desiccate at +4°C	White fluffy solid	DMSO to 100 mM	Hurst et al (2005) A novel positive allosteric modulator of the α7 neuronal nicotinic acetylcholine receptor: in vitro and in vivo characterization. J.Neurosci. 25 4396. Timmermann et al (2007) An allosteric modulator of the alpha7 nicotinic acetylcholine receptor possessing cognition- enhancing properties in vivo. J.Pharmacol.Exp.Ther. 323 294.
	6	F07	2475	ZM 323881 hydrochloride	Potent, selective inhibitor of VEGFR-2	Tocriscreen Total	2	10	mM	Dimethyl sulfoxide (DMSO)	µl	Tocris	250	http://www.tocris.com/literature/D__Literature_tempfiles_159880msds.pdf	324077-30-7	5-((7-Benzyloxyquinazolin-4-yl)amino)-4-fluoro-2-methylphenol hydrochloride	Desiccate at +4°C	Pale yellow solid	DMSO to 50 mM	Whittles et al (2002) ZM323881, a novel inhibitor of vascular endothelial growth factor-receptor-2 tyrosine kinase activity. Microcirculation 9 513. Endo et al (2003) Selective inhibition of vascular endothelial growth factor receptor-2 (VEGFR-2) identifies a central role for VEGFR-2 in human aortic endothelial cell responses to VEGF. J.Recept.Signal Transduct.Res. 23 239.
	6	F08	2172	AZ 10417808	Selective non-peptide caspase-3 inhibitor	Tocriscreen Total	1	10	mM	Dimethyl sulfoxide (DMSO)	µl	Tocris	250	http://www.tocris.com/literature/D__Literature_tempfiles_133502msds.pdf	331645-84-2	2-[(3,4-Dichlorophenyl)amino]-1,4-dihydro-6-nitro-4-oxo-N-2-propenyl-8-quinazolinecarboxamide	Store at RT	Yellow solid	Soluble to 25 mM in DMSO	Scott et al (2003) Novel small molecule inhibitors of caspase-3 block cellular and biochemical features of apoptosis. J.Pharmacol.Exp.Ther. 304 433.
	6	F09	1996	ZK 93426 hydrochloride	Potent, competitive benzodiazepine antagonist	Tocriscreen Total	1	10	mM	Dimethyl sulfoxide (DMSO)	µl	Tocris	250	http://www.tocris.com/literature/D__Literature_tempfiles_157564msds.pdf	89592-45-0	4-Methyl-5-(1-methylethoxy)-9H-pyrido[3,4-b]indole-3-carboxylic acid ethyl ester hydrochloride	Desiccate at RT	Yellow solid	water to 100 mM DMSO to 50 mM	Jensen et al (1984) Evaluation of the β-carboline ZK 93 426 as a benzodiazepine receptor antagonist. Psychopharmacology 83 249. Corda et al (1987) Enhancement of γ-aminobutyric acid binding by the anxiolytic β-carbolines ZK 93423 and ZK 91296. J.Neurochem. 48 1355. File and Baldwin (1987) Effects of β-carbolines in animal models of anxiety. Brain Res.Bull. 19 293.
	6	F10	2012	PSB 11	Potent, selective human A3 receptor antagonist/inverse agonist	Tocriscreen Total	1	10	mM	Dimethyl sulfoxide (DMSO)	µl	Tocris	250	http://www.tocris.com/literature/D__Literature_tempfiles_128250msds.pdf	444717-56-0	(8R)-8-Ethyl-1,4,7,8-tetrahydro-4-5H-imidazo[2,1-i]purin-5-one hydrochloride	Store at +4°C	Off-white solid	DMSO to 20 mM	Muller et al (2002) Imidazo[2,1-i]purin-5-ones and related tricyclic water-soluble purine derivatives: potent A2A- and A3- adenosine receptor antagonists. J.Med.Chem. 45 3440. Muller (2003) Medicinal chemistry of adenosine A3 receptor ligands. Curr.Top.Med.Chem. 3 445. Ozola et al (2003) 2-Phenylimidazo[2,1-i]purin-5-ones: structure-activity relationships and characterization of potent and select…
	6	F11	2139	Lylamine hydrochloride	CB1 agonist	Tocriscreen Total	1	10	mM	Dimethyl sulfoxide (DMSO)	µl	Tocris	250	http://www.tocris.com/literature/D__Literature_tempfiles_126628msds.pdf	1446-61-3	(1R,4aS,10aR)-1,2,3,4,4a,9,10,10a-Octahydro-1-,4a-dimethyl-7-(1-methylethyl)-1-phenanthrenemethanamine hydrochloride	Desiccate at +4°C	White solid	ethanol to 100 mM DMSO to 100 mM
	6	G02	2634	DAPT	γ-secretase inhibitor	Tocriscreen Total	5	10	mM	Dimethyl sulfoxide (DMSO)	µl	Tocris	250	http://www.tocris.com/literature/D__Literature_tempfiles_244426msds.pdf	208255-80-5	N-[(3,5-Difluorophenyl)acetyl]-L-alanyl-2-phenyl]glycine-1,1-dimethylethyl ester	Store at +4°C	white solid	DMSO to 100 mM	Dovey et al (2001) Functional gamma-secretase inhibitors reduce beta-amyloid peptide levels in brain. J.Neurochem. 76 173. De Smedt et al (2005) Different thresholds of notch signaling bias human precursor cells towards B-, NK-, monocytic/dendritic, or T-cell lineage in thymus microenvironment. Blood 106 3498. El Mouedden et al (2006) Reduction in Abeta levels in Sprague Dawley rat after oral adm…
	6	G03	2476	SR 11302	Inhibitor of AP-1 transcription factor; antitumor agent	Tocriscreen Total	1	10	mM	Dimethyl sulfoxide (DMSO)	µl	Tocris	250	http://www.tocris.com/literature/D__Literature_tempfiles_166283msds.pdf	160162-42-5	(E,E,Z,E)-3-Methyl-7-(4-methylphenyl)-9-(2,6,6-trimethyl-1-cyclohexen-1-yl)-2,4,6,8-nonatetraenoic acid	Store at -20°C	Orange solid	CAUTION - This product is light sensitive and we recommend that solutions are protected from exposure to light. DMSO to 100 mM ethanol to 10 mM	Huang et al (1997) Blocking activator protein-1 activity, but not activating retinoic acid response element, is required for the antitumor promotion effect of retinoic acid. Proc.Natl.Acad.Sci.USA 94 5826. Shiohara et al (1999) Effects of novel RAR- and RXR-selective retinoids on myeloid leukemic proliferation and differentiation in vitro. Blood 93 2057. Fanjul et al (2002) A new class of retinoi…
	6	G04	0658	FGIN-1-27	Potent, specific ligand for mitochondrial DBI receptor	Tocriscreen Total	2	10	mM	Dimethyl sulfoxide (DMSO)	µl	Tocris	250	http://www.tocris.com/literature/D__Literature_tempfiles_7890msds.pdf	142720-24-9	N,N-Dihexyl-2-(4-fluorophenyl)indole-3-acetamide	Store at RT	Cream crystalline solid	DMSO to 100 mM 0	Romeo et al (1992) 2-Aryl-3-indoleacetamides (FGIN-1): a new class of potent and specific ligands for the mitochondrial DBI receptor (MDR). J.Pharmacol.Exp.Ther. 262 971. Kozikowski et al (1992) Synthesis of (2-arylindol-3-yl)acetamides as probes for mitochondrial steroidogenesis - a new mechanism of GABAB receptor modulation. Angew.Chem.Int.Ed. 31 1060.
	6	G05	2303	PNU 282987	Selective α7 nAChR agonist	Tocriscreen Total	2	10	mM	Dimethyl sulfoxide (DMSO)	µl	Tocris	250	http://www.tocris.com/literature/D__Literature_tempfiles_215614msds.pdf	123464-89-1	N-(3R)-1-Azabicyclo[2.2.2]oct-3-yl-4-chlorobenzamide	Store at RT	white solid	1eq. HCl to 100 mM DMSO to 100 mM	Bodnar et al (2005) Discovery and structure-activity relationship of quinuclidine benzamides as agonists of α7 nicotinic acetylcholine receptors. J.Med.Chem. 48 905. Hajos et al (2005) The selective α7 nicotinic acetylcholine receptor agonist PNU-282987 [N-[(3R)-1-Azabicyclo[2.2.2]oct- 3-yl]-4-chlorobenzamide hydrochloride] enhances GABAergic synaptic activity in brain slices and restores auditor…
	6	G06	2292	AQ-RA 741	Selective, high affinity M2 antagonist	Tocriscreen Total	1	10	mM	Dimethyl sulfoxide (DMSO)	µl	Tocris	250	http://www.tocris.com/literature/D__Literature_tempfiles_144489msds.pdf	123548-16-3	11-[[4-[4-(Diethylamino)butyl]-1-piperidinyl]acetyl]-5,11-dihydro-6H-pyrido[2,3-b][1,4]benzodiazepin-6-one	Store at RT	White solid	1eq. HCl to 100 mM DMSO to 100 mM ethanol to 100 mM
	6	G07	2191	S-Trityl-L-cysteine	Potent, selective inhibitor of mitotic kinesin Eg5	Tocriscreen Total	1	10	mM	Dimethyl sulfoxide (DMSO)	µl	Tocris	250	http://www.tocris.com/literature/D__Literature_tempfiles_124636msds.pdf	2799-07-7	S-(Triphenylmethyl)-L-cysteine	Store at +4°C	White solid	DMSO to 50 mM	DeBonis et al (2004) In vitro screening for inhibitors of the human mitotic kinesin Eg5 with antimitotic and antitumour activities. Mol.Cancer Ther. 3 1079. Brier et al (2004) Identification of the protein binding region of S-trityl-L-cysteine, a new potent inhibitor of mitotic kinesin Eg5. Biochemistry 43 13072.
	6	G08	2148	(±)-McN 5652	Potent, orally active 5-HT uptake inhibitor. Also inhibits noradrenalin and dopamine uptake in vitro	Tocriscreen Total	1	10	mM	Dimethyl sulfoxide (DMSO)	µl	Tocris	250	http://www.tocris.com/literature/D__Literature_tempfiles_163039msds.pdf	96795-89-0	(6R,10bS)-rel-1,2,3,5,6,10b-Hexahydro-6-[4-(methylthio)phenyl]-pyrrolo[2,1-a]isoquinoline	Store at -20°C	Grey solid	CAUTION - This product is light sensitive and we recommend that solutions are protected from exposure to light. 1eq. HCl to 50 mM DMSO to 75 mM	Shank et al (1988) McN-5652: a highly potent inhibitor of serotonin uptake. J.Pharmacol.Exp.Ther. 247 1032. Maryanoff et al (1990) Pyrroloisoquinoline antidepressants. 3. A focus on serotonin. J.Med.Chem 33 2793. Smith et al (1991) Effects of pyrroloisoquinoline enantiomers ((+)- and (-)-McN-5652-Z) on behavioral and pharmacological serotonergic mechanisms in rats. Eur.J.Pharmacol. 196 85.
	6	G09	2009	PSB 1115	Selective human A2B receptor antagonist; water-soluble	Tocriscreen Total	2	10	mM	Dimethyl sulfoxide (DMSO)	µl	Tocris	250	http://www.tocris.com/literature/D__Literature_tempfiles_277509msds.pdf	409344-71-4	4-(2,3,6,7-Tetrahydro-2,6-dioxo-1-propyl-1H-purin-8-yl)-benzenesulfonic acid	Store at RT	Off-white solid	DMSO to 100 mM water to 20 mM	Muller et al (1998) 8-(Sulfostyryl)xanthines: water-soluble A2A-selective adenosine receptor antagonists. Bioorg.Med.Chem. 6 707. Hayallah et al (2002) 1,8-Disubstituted xanthine derivatives: synthesis of potent A2B-selective adenosine receptor antagonists. J.Med.Chem. 45 1500. Abo-Salem et al (2004) Antinociceptive effects of novel A2B adenosine receptor antagonists. J.Pharmacol.Exp.Ther. 308 35…
	6	G10	1296	CI 966 hydrochloride	Selective inhibitor of GAT-1	Tocriscreen Total	1	10	mM	Dimethyl sulfoxide (DMSO)	µl	Tocris	250	http://www.tocris.com/literature/D__Literature_tempfiles_11285msds.pdf	110283-66-4	1-[2-[bis[4-(Trifluoromethyl)phenyl]methoxy]ethyl]-1,2,5,6-tetrahydropyridine-3-carboxylic acid hydrochloride	Desiccate at RT	White solid	Soluble to 10 mM in ethanol and to 100 mM in DMSO	Ebert et al (1990) Systemic CI-966, a new gamma-aminobutyric acid uptake blocker, enhances gamma-aminobutyric acid action in CA1 pyramidal layer in situ. Can.J.Physiol.Pharmacol. 68 1194. PMID:2276082 Radulovic et al (1993) Pharmacokinetics, mass balance, and induction potential of novel GABA uptake inhibitor, CI-966 HCl, in laboratory animals. Pharm.Res. 10 1442. PMID:8272405 Borden et al (1994)…
	6	G11	2018	Mirtazepine	Potent 5-HT2 antagonist. Also 5-HT3, H1 and α2-antagonist. Antidepressant	Tocriscreen Total	2	10	mM	Dimethyl sulfoxide (DMSO)	µl	Tocris	250	http://www.tocris.com/literature/D__Literature_tempfiles_117074msds.pdf	85650-52-8	1,2,3,4,10,14b-Hexahydro-2-methylpyrazino[2,1-a]pyrido[2,3-c][2]benzazepine	Store at RT	White solid	Soluble to 50 mM in ethanol and to 20 mM in DMSO	de Boer et al (1988) Neurochemical and autonomic pharmacological profiles of the 6-aza-analogue of mianserin, ORG 3770 and its enantiomers. Neuropharmacology 27 399. PMID:3419539 Kooyman et al (1994) Interaction between enantiomers of mianserin and ORG3770 at 5-HT3 receptors in cultured mouse neuroblastoma cells. Neuropharmacology 33 501. PMID:7984289 de Boer et al (1996) Differences in modulatio…
	6	H02	1250	SDZ 220-581	Competitive NMDA antagonist	Tocriscreen Total	9	10	mM	Dimethyl sulfoxide (DMSO)	µl	Tocris	250	http://www.tocris.com/literature/D__Literature_tempfiles_189285msds.pdf	174575-17-8	(S)-α-Amino-2'-chloro-5-(phosphonomethyl)[1,1'-biphenyl]-3-propanoic acid	Store at RT	White solid	DMSO to 50 mM 1.1 eq. NaOH to 100 mM 1eq. HCl to 10 mM	Urwyler et al (1996) Biphenyl-derivatives of 2-amino-7-phosphono-heptanoic acid, a novel class of potent competitive N- methyl-D-aspartate receptor antagonists - I. Pharmacological characterization in vitro. Neuropharmacology 35 643. Urwyler et al (1996) Biphenyl-derivatives of 2-amino-7-phosphono-heptanoic acid, a novel class of potent competitive N-methyl-D- aspartate receptor antagonists - II.…
	6	H03	3746	RN 1734	Selective TRPV4 antagonist	Tocriscreen Total	1	10	mM	Dimethyl sulfoxide (DMSO)	µl	Tocris	250	http://www.tocris.com/literature/D__Literature_tempfiles_245102msds.pdf	946387-07-1	2,4-Dichloro-N-isopropyl-N-(2-isopropylaminoethyl)benzenesulfonamide	Store at +4°C	white solid	DMSO to 100 mM Ethanol to 50 mM	Vincent et al (2009) Identification and characterization of novel TRPV4 modulators. Biochem.Biophys.Res.Comms. 389 490.
	6	H04	2521	NSC 3852	Histone deacetylase inhibitor	Tocriscreen Total	1	10	mM	Dimethyl sulfoxide (DMSO)	µl	Tocris	250	http://www.tocris.com/literature/D__Literature_tempfiles_165283msds.pdf	3565-26-2	5-Nitroso-8-quinolinol	Store at RT	Tan solid	DMSO to 100 mM ethanol to 10 mM	Martirosyan et al (2004) Differentiation-inducing quinolines as experimental breast cancer agents in the MCF-7 human breast cancer cell model. Biochem.Pharmacol. 68 1729. Martirosyan et al (2006) Actions of a histone deacetylase inhibitor NSC3852 (5-nitroso-8-quinolinol) link reactive oxygen species to cell differentiation and apoptosis in MCF-7 human mammary tumor cells. J.Pharmacol.Exp.Ther. 31…
	6	H05	2330	DMP 543	K+ channel blocker and potent ACh release enhancer	Tocriscreen Total	1	10	mM	Dimethyl sulfoxide (DMSO)	µl	Tocris	250	http://www.tocris.com/literature/D__Literature_tempfiles_145143msds.pdf	160588-45-4	10,10-bis[(2-Fluoro-4-pyridinyl)methyl]-9(10H)-anthracenone	Store at RT	Pale yellow solid	DMSO to 100 mM ethanol to 50 mM	Zaczek et al (1998) Two new potent neurotransmitter release enhancers, 10,10-Bis(4-pyridinylmethyl)-9(10H)-anthracenone and 10,10-Bis(2- flouro-4-pyridinylmethyl)-9(10H)-anthracenone: comparison to linopirdine. J.Pharmacol.Exp.Ther. 285 724. Earl et al (1998) 2-Fluoro-4- pyridinylmethyl analogues of linopirdine as orally active acetylcholine release-enhancing agents with good efficacy and duratio…
	6	H06	2293	Zebularine	DNA methyltransferase and cytidine deaminase inhibitor	Tocriscreen Total	1	10	mM	Dimethyl sulfoxide (DMSO)	µl	Tocris	250	http://www.tocris.com/literature/D__Literature_tempfiles_162262msds.pdf	3690-10-6	1-β-D-Ribofuranosyl-2(1H)-pyrimidinone	Desiccate at RT	White solid	CAUTION - This product is hygroscopic and we recommend that it is desiccated upon arrival. water to 100 mM DMSO to 100 mM	Laliberte et al (1992) Potent inhibitors for the deamination of cytosine arabinoside and 5-aza-2'-deoxycytidine by human cytidine deaminase. Cancer Chemother.Pharmacol. 30 7. Cheng et al (2003) Inhibition of DNA methylation and reactivation of silenced genes by zebularine. J.Natl.Cancer.Inst. 95 399. Ben-Kasus et al (2005) Metabolic activation of zebularine, a novel DNA methylation inhibitor, in …
	6	H07	2161	NSC 23766	Selective inhibitor of Rac1-GEF interaction; antioncogenic	Tocriscreen Total	3	10	mM	Dimethyl sulfoxide (DMSO)	µl	Tocris	250	http://www.tocris.com/literature/D__Literature_tempfiles_248802msds.pdf	733767-34-5	N6-[2-[[4-(Diethylamino)-1-methylbutyl]amino]-6-methyl-4-pyrimidinyl]-2-methyl-4,6-quinolinediamine trihydrochloride	Desiccate at RT	white solid	water to 100 mM	Gao et al (2004) Rational design and characterization of a Rac GTPase-specific small molecule inhibitor. Proc.Natl.Acad.Sci.USA 101 7618.
	6	H08	2095	PNU 37883 hydrochloride	Vascular KATP channel blocker	Tocriscreen Total	1	10	mM	Dimethyl sulfoxide (DMSO)	µl	Tocris	250	http://www.tocris.com/literature/D__Literature_tempfiles_140347msds.pdf	57568-80-6	N-Cyclohexyl-N'-tricyclo[3.3.1.13,7]dec-1-yl-4-morpholinecarboximidamide hydrochloride	Desiccate at RT	White solid	DMSO to 25 mM ethanol to 100 mM	Humphrey and Ludens (1998) KATP-blocking diuretic PNU-37883A reduces plasma renin activity in dogs. J.Cardiovasc.Pharmacol. 31 894. Cui et al (2003) Different molecular sites of action for the KATP channel inhibitors, PNU-99963 and PNU-37883A. Br.J.Pharmacol. 139 122. Kovalev et al (2004) Molecular analysis of the subtype-selective inhibition of cloned KATP channels by PNU-37883A. Br.J.Pharmacol.…
	6	H09	1249	CY 208-243	Selective D1-like agonist	Tocriscreen Total	1	10	mM	Dimethyl sulfoxide (DMSO)	µl	Tocris	250	http://www.tocris.com/literature/D__Literature_tempfiles_11200msds.pdf	100999-26-6	(-)-(6aR,12bR)-4,6,6a,7,8,12b-Hexahydro-7-methylindolo[4,3-a]phenanthridin	Store at RT	White solid	Soluble to 100 mM in DMSO	Markstein et al (1988) Pharmacologic properties of CY 208-243, a novel D1 agonist. Progress in Catecholamine Research. Part B. Centra 59-64. Temlett et al (1989) Antiparkinsonian activity of CY 208-243, a partial D-1 dopamine receptor agonist, in MPTP-treated marmosets and patients with Parkinson's disease. Mov.Disord. 4 261. PMID:2571082 Andersen and Jansen (1990) Dopamine receptor agonists: sel…
	6	H10	1117	AM 251	Potent CB1 antagonist. Also GPR55 agonist	Tocriscreen Total	18	10	mM	Dimethyl sulfoxide (DMSO)	µl	Tocris	250	http://www.tocris.com/literature/D__Literature_tempfiles_232868msds.pdf	183232-66-8	N-(Piperidin-1-yl)-5-(4-iodophenyl)-1-(2,4-dichlorophenyl)-4-methyl-1H-pyrazole-3-carboxamide	Store at RT	white solid	CAUTION - This product is light sensitive and we recommend that the solid material and any solutions obtained are protected from exposure to light. ethanol to 25 mM DMSO to 100 mM	Gatley et al (1996) 125I-labeled AM 251: a radioiodinated ligand which binds in vivo to mouse brain cannabinoid CB1 receptors. Eur.J.Pharmacol. 307 331. Gatley et al (1997) Binding of the non-classical cannabinoid CP 55,940, and the diarylpyrazole AM251 to rodent brain cannabinoid receptors. Life Sci. 61 191. Lan et al (1999) Structure-activity relationships of pyrazole derivatives as cannabinoid…
	6	H11	2001	GS 39783	Positive modulator at GABAB receptors	Tocriscreen Total	3	10	mM	Dimethyl sulfoxide (DMSO)	µl	Tocris	250	http://www.tocris.com/literature/D__Literature_tempfiles_227783msds.pdf	39069-52-8	N,N'-Dicyclopentyl-2-(methylthio)-5-nitro-4,6-pyrimidinediamine	Store at RT	Pale orange solid	ethanol to 5 mM DMSO to 10 mM	Urwyler et al (2003) N,N'-Dicyclopentyl-2-methylsulfanyl-5-nitro-pyrimidine-4,6-diamine (GS39783) and structurally related compounds: novel allosteric enhancers of γ-aminobutyric acidB receptor function. J.Pharmacol.Exp.Ther. 307 322. Cryan et al (2004) Behavioral characterization of the novel GABAB receptor-positive modulator GS39783 (N,N'-dicyclopentyl-2-methylsulfanyl-5-nitro-pyrimidine-4,6-di…
	7	A02	0235	Isoguvacine hydrochloride	Selective GABAA agonist	Tocriscreen Total	21	10	mM	Dimethyl sulfoxide (DMSO)	µl	Tocris	250	http://www.tocris.com/literature/D__Literature_tempfiles_65629msds.pdf	64603-90-3	1,2,3,6-Tetrahydro-4-pyridinecarboxylic acid hydrochloride	Store at RT	White solid	Water to 100 mM	Krogsgaard-Larsen et al (1978) Structure-activity studies on the inhibition of GABA binding to rat brain membranes by muscimol and related compounds. J.Neurochem. 30 1377. Krogsgaard-Larsen et al (1979) Dihydromuscimol, thiomuscimol and related heterocyclic compounds as GABA analogues. J.Neurochem. 32 1717.
	7	A03	0504	Diphenyleneiodonium chloride	Binds to flavoproteins and inhibits NOS	Tocriscreen Total	2	10	mM	Dimethyl sulfoxide (DMSO)	µl	Tocris	250	http://www.tocris.com/literature/D__Literature_tempfiles_7257msds.pdf	244-54-2	[1,1'-Biphenyl]-2,2'-diyliodonium chloride	Desiccate at -20°C	White solid	DMSO to 10 mM	Yea et al (1990) Purification and some properties of the 45 kDa diphenylene iodonium-binding flavoprotein of neutrophil NADPH oxidase. Biochem.J. 265 95. Stuehr et al (1991) Inhibition of macrophage and endothelial cell nitric oxide synthase by diphenyleneiodonium and its analogs. FASEB. 5 98. Wang et al (1993) Inhibitory actions of diphenyleneiodonium dependent vasodilations in vitro and in vivo…
	7	A04	0416	YS-035 hydrochloride	Inhibits K+ outward/pacemaker current	Tocriscreen Total	3	10	mM	Dimethyl sulfoxide (DMSO)	µl	Tocris	250	http://www.tocris.com/literature/D__Literature_tempfiles_6898msds.pdf	33978-72-2	N,N-Bis-(3,4-dimethoxyphenylethyl)-N-methylamine hydrochloride	Desiccate at RT	White crystalline solid	Water to 100 mM	Deana et al (1984) Properties of a new calcium ion antagonist on cellular uptake and mitochondrial efflux of calcium ions. Biochem.J. 218 899. Berger et al (1991) Inhibition of potassium outward currents and pacemaker current in sheep cardiac Purkinje fibres by the verapamil derivative YS-035. Naunyn-Schmied.Arch.Pharmacol. 344 653.
	7	A05	0496	(-)-U-50488 hydrochloride	Standard selective κ agonist. More active enantiomer of (±)-U-50488 (Cat. No. 0495)	Tocriscreen Total	5	10	mM	Dimethyl sulfoxide (DMSO)	µl	Tocris	250	http://www.tocris.com/literature/D__Literature_tempfiles_272994msds.pdf	67198-19-0	trans-(-)-3,4-Dichloro-N-methyl-N-[2-(1-pyrrolidinyl)cyclohexyl]benzeneacetamide hydrochloride	Desiccate at RT	White solid	water to 100 mM DMSO to 100 mM	De Costa et al (1987) Synthesis and absolute configuration of optically pure enantiomers of a k-opioid receptor selective antagonist. FEBS Lett. 223 335. Morrone et al (1993) Withdrawal contractures of guinea-pig isolated ileum after acute activation of kappa opioid receptors. Br.J.Pharmacol. 109 48. Reddy and Bhargava (1993) Effect of chronic administration of U-50,488H, a kappa opioid receptor …
	7	A06	0495	(±)-U-50488 hydrochloride	Standard selective κ agonist	Tocriscreen Total	2	10	mM	Dimethyl sulfoxide (DMSO)	µl	Tocris	250	http://www.tocris.com/literature/D__Literature_tempfiles_165351msds.pdf	67198-13-4	trans-([+/-])-3,4-Dichloro-N-methyl-N-[2-(1-pyrrolidinyl)cyclohexyl]benzeneacetamide hydrochloride	Desiccate at RT	White solid	water to 25 mM	Suarez-Roca and Maixner (1983) Activation of kappa opioid receptors by U-50488H and morphine enhances the release of substance P from rat trigeminal nucleus slices. J.Pharmacol.Exp.Ther. 264 648. Pugsley et al (1992) Cardiovascular actions of the κ-agonist, U-50-488H, in the absence and presence of opioid receptor blockade. Br.J.Pharmacol. 105 521. Pao-Luh Tao et al (1994) U-50,488 blocks the dev…
	7	A07	2266	DY131	Agonist selective for estrogen-related receptors ERRβ and ERRγ	Tocriscreen Total	1	10	mM	Dimethyl sulfoxide (DMSO)	µl	Tocris	250	http://www.tocris.com/literature/D__Literature_tempfiles_134594msds.pdf	95167-41-2	N-(4-(Diethylaminobenzylidenyl)-N'-(4-hydroxybenzoyl)-hydrazine	Store at +4°C	Yellow solid	ethanol to 10 mM DMSO to 100 mM	Yu and Forman (2005) Identification of an agonist ligand for estrogen-related receptors ERRβ/γ. Bioorg.Med.Chem.Lett. 15 1311.
	7	A08	2333	JNJ 16259685	Extremely potent, mGlu1-selective non-competitive antagonist	Tocriscreen Total	2	10	mM	Dimethyl sulfoxide (DMSO)	µl	Tocris	250	http://www.tocris.com/literature/D__Literature_tempfiles_159392msds.pdf	409345-29-5	(3,4-Dihydro-2H-pyrano[2,3-b]quinolin-7-yl)-(cis-4-methoxycyclohexyl)-methanone	Store at +4°C	Cream solid	Soluble to 100 mM in ethanol and to 25 mM in DMSO	Lavreysen et al (2004) JNJ16259685, a highly potent, selective and systemically active mGlu1 receptor antagonist. Neuropharmacology 47 961. PMID:15555631 Mabire et al (2005) Synthesis, structure-activity relationship, and receptor pharmacology of a new series of quinoline derivatives acting as selective, noncompetitive mGlu1 antagonists. J.Med.Chem. 48 2134. PMID:15771457 Steckler et al (2005) Me…
	7	A09	2348	Gavestinel	Potent and selective glycine site antagonist. Orally available and active in vivo	Tocriscreen Total	1	10	mM	Dimethyl sulfoxide (DMSO)	µl	Tocris	250	http://www.tocris.com/literature/D__Literature_tempfiles_149736msds.pdf	153436-22-7	4,6-Dichloro-3-[(1E)-3-oxo-3-(phenylamino)-1-propenyl]-1H-indole-2-carboxylic acid sodium salt	Desiccate at RT	Yellow solid	DMSO to 40 mM	Di Fabio et al (1997) Substituted indole-2-carboxylates as in vivo potent antagonists acting at the strychnine-insensitive glycine binding site. J.Med.Chem. 40 841. Mugnaini et al (2000) Receptor binding characteristics of the novel NMDA receptor glycine site antagonist [3H] GV150526A in rat cerebral cortical membranes. Eur.J.Pharmacol. 391 233. Kajbaf et al (2003) Pharmacokinetics, metabolism an…
	7	A10	2280	Raloxifene hydrochloride	Selective estrogen receptor modulator (SERM)	Tocriscreen Total	1	10	mM	Dimethyl sulfoxide (DMSO)	µl	Tocris	250	http://www.tocris.com/literature/D__Literature_tempfiles_139682msds.pdf	84449-90-1	[6-Hydroxy-2-(4-hydroxyphenyl)benzo[b]thien-3-yl][4-[2-(1-piperidinyl)ethoxy]phenyl]-methanone hydrochloride	Desiccate at +4°C	Pale yellow solid	DMSO to 50 mM	Fitzpatrick et al (1999) Effect of estrogen agonists and antagonists on induction of progesterone receptor in a rat hypothalamic cell line. Endocrinology 140 3928. Bryant (2001) Mechanism of action and preclinical profile of raloxifene, a selective estrogen receptor modulator. Rev.Endocr.Metab.Disord. 2 129. Hibner et al (2004) Effects of raloxifene hydrochloride on endometrial cancer cells in vi…
	7	A11	2387	LY 320135	Selective CB1 receptor antagonist/inverse agonist	Tocriscreen Total	2	10	mM	Dimethyl sulfoxide (DMSO)	µl	Tocris	250	http://www.tocris.com/literature/D__Literature_tempfiles_153170msds.pdf	176977-56-3	4-[[6-Methoxy-2-(4-methoxyphenyl)-3-benzofuranyl]carbonyl]benzonitrile	Store at RT	Yellow solid	DMSO to 30 mM	Felder et al (1998) LY320135, a novel cannabinoid CB1 receptor antagonist, unmasks coupling of the CB1 receptor to stimulation of cAMP accumulation. J.Pharmacol.Exp.Ther. 284 291. Holland et al (1999) Cannabinoid CB1 receptors fail to cause relaxation, but couple via Gi/Go to the inhibition of adenylyl cyclase in carotid artery smooth muscle. Br.J.Pharmacol. 128 597. Pertwee (2005) Inverse agonis…
	7	B02	0234	Guvacine hydrochloride	Specific GABA uptake inhibitor	Tocriscreen Total	18	10	mM	Dimethyl sulfoxide (DMSO)	µl	Tocris	250	http://www.tocris.com/literature/D__Literature_tempfiles_78477msds.pdf	498-96-4	1,2,5,6-Tetrahydropyridine-3-carboxylic acid hydrochloride	Store at RT	White crystalline solid	Soluble to 100 mM in water	Krogsgaard-Larsen et al (1978) Structure-activity studies on the inhibition of GABA binding to rat brain membranes by muscimol and related compounds. J.Neurochem. 30 1377. Borden et al (1994) Tiagabine, SK&F 89976-A, CI 966, and NNC- 711 are selective for the cloned GABA transporter GAT-1. Eur.J.Pharmacol. 269 219.
	7	B03	0529	8-Hydroxy-DPAT hydrobromide	Selective 5-HT1A agonist. Also has moderate affinity for 5-HT7	Tocriscreen Total	12	10	mM	Dimethyl sulfoxide (DMSO)	µl	Tocris	250	http://www.tocris.com/literature/D__Literature_tempfiles_244621msds.pdf	76135-31-4	([+/-])-8-Hydroxy-2-dipropylaminotetralin hydrobromide	Desiccate at +4°C	white solid	Soluble to 20 mM in water	Middlemiss et al (1983) 8-OH-DPAT discriminates between subtypes of the 5HT1 recognition site. Eur.J.Pharmacol. 90 151. PMID:6223827 Helton and Colbert (1994) Alteration of in-vitro 5-HT receptor pharmacology as a function of multiple treatment with 5- hydroxytryptamine of 8-hydroxy-2-(di-N-propylamino)tetralin in rat isolated aorta, uterus and fundus, and guinea pig isolated trachea. J.Pharm.Pha…
	7	B04	0522	Flunarizine dihydrochloride	Dual Na+/Ca2+ channel (T-type) blocker	Tocriscreen Total	5	10	mM	Dimethyl sulfoxide (DMSO)	µl	Tocris	250	http://www.tocris.com/literature/D__Literature_tempfiles_253899msds.pdf	30484-77-6	(E)-1-[Bis(4-fluorophenyl)methyl]-4-(3-phenyl-2-propenyl)piperazine dihydrochloride	Desiccate at RT	white solid	Soluble to 5 mM in ethanol and to 50 mM in DMSO	Pauwels et al (1991) Ca+ and Na+ channels involved in neuronal cell death - protection by flunarizine. Life.Sci. 48 1881. PMID:1850815 Eichler et al (1994) The ability of diphenylpiperazines to prevent neuronal death in dorsal root ganglion neurons in vitro after axotomy. J.Neurochem. 62 2148. PMID:8189223 Urenjak and Obrenovitch (1996) Pharmacological modulation of voltage gated Na+ channels: a …
	7	B05	0415	Ro 20-1724	PDE4 inhibitor	Tocriscreen Total	3	10	mM	Dimethyl sulfoxide (DMSO)	µl	Tocris	250	http://www.tocris.com/literature/D__Literature_tempfiles_40963msds.pdf	29925-17-5	4-(3-Butoxy-4-methoxyphenyl)methyl-2-imidazolidone	Store at RT	White solid	ethanol to 100 mM DMSO to 100 mM	Reeves et al (1987) The identification of a new cyclic nucleotide phosphodiesterase activity in human and guinea-pig cardiac ventricle. Biochem.J. 241 535. Nicholson et al (1991) Differential modulation of tissue function and therapeutic potential of selective inhibitors of cyclic nucleotide phosphodiesterase isoenzymes. TiPS 12 19. Soderling et al (1998) Cloning and characterization of a cAMP-sp…
	7	B06	0515	Dobutamine hydrochloride	α1, β1 and β2 agonist	Tocriscreen Total	2	10	mM	Dimethyl sulfoxide (DMSO)	µl	Tocris	250	http://www.tocris.com/literature/D__Literature_tempfiles_7304msds.pdf	49745-95-1	4-[2-[[3-(4-Hydroxyphenyl)-1-methylpropyl]aminoethyl-1,2-benzenediol hydrochloride	Desiccate at RT	White crystalline solid	Soluble to 100 mM in DMSO	Merck Index 12 3456. Brown et al (1987) Dobutamine: positive inotropy by nonselective adrenoceptor agonism in isolated guinea pig and human myocardium. Naunyn Schmiedebergs Arch.Pharmacol. 335 385. PMID:3600817 Deighton et al (1992) Characterization of the beta adrenoceptor subtype(s) mediating the positive inotropic effects of epinine, dopamine, dobutamine, denopamine and xamoterol in isolated h…
	7	B07	2288	O-1918	Silent antagonist for putative abnormal-CBD (Cat. No. 1297) receptor	Tocriscreen Total	1	10	mM	Dimethyl sulfoxide (DMSO)	µl	Tocris	250	http://www.tocris.com/literature/D__Literature_tempfiles_169545msds.pdf	536697-79-7	1,3-Dimethoxy-5-methyl-2-[(1R,6R)-3-methyl-6-(1-methylethenyl)-2-cyclohexen-1-yl]benzene	Store at -20°C	Cream solid	DMSO to 100 mM ethanol to 100 mM	Offertaler et al (2003) Selective ligands and cellular effectors of a G protein-coupled endothelial cannabinoid receptor. Mol.Pharmacol. 63 699. Mo et al (2004) Atypical cannabinoid stimulates endothelial cell migration via a Gi/Go coupled receptor distinct from CB1, CB2 or EDG-1. Eur.J.Pharmacol. 489 21. Hoi and Hiley (2006) Vasorelaxant effects of oleamide in rat small mesenteric artery indicat…
	7	B08	2195	Eliprodil	Non-competitive NR2B-selective NMDA antagonist	Tocriscreen Total	1	10	mM	Dimethyl sulfoxide (DMSO)	µl	Tocris	250	http://www.tocris.com/literature/D__Literature_tempfiles_132347msds.pdf	119431-25-3	α-(4-Chlorophenyl)-4-[(4-fluorophenyl)methyl]-1-piperidineethanol	Desiccate at +4°C	White crystalline solid	DMSO to 25 mM	Bath et al (1996) The effects of ifenprodil and eliprodil on voltage-dependent Ca2+ channels and in gerbil global cerebral ischaemia. Eur.J.Pharmacol. 299 103. Whittemore et al (1997) Antagonism of N-methyl-D-aspartate receptors by σ site ligands: potency, subtype- selectivity and mechanisms of inhibition. J.Pharmacol.Exp.Ther. 282 326. Lengyel et al (2004) Effect of a neuroprotective drug, elipr…
	7	B09	1227	Apigenin	Protein kinase inhibitor	Tocriscreen Total	1	10	mM	Dimethyl sulfoxide (DMSO)	µl	Tocris	250	http://www.tocris.com/literature/D__Literature_tempfiles_11129msds.pdf	520-36-5	5,7-Dihydroxy-2-(4-hydroxyphenyl)-4H-1-benzopyran-4-one	Desiccate at +4°C	White solid	Soluble to 50 mM in DMSO	Sato et al (1994) Apigenin induces morphological differentiation and G2-M arrest in rat neuronal cells. Biochem.Biophys.Res.Commun. 204 578. PMID:7980517 Kuo and Yang (1995) Reversion of v-H-ras-transformed NIH3T3 cells by apigenin through inhibiting mitogen activated protein kinase and its downstream oncogenes. Biochem.Biophys.Res.Commun. 212 767. PMID:7626110 Lin et al (1997) Suppression of pro…
	7	B10	2282	Moxonidine hydrochloride	I1 receptor and α2-adrenoceptor agonist (I1 > α2)	Tocriscreen Total	1	10	mM	Dimethyl sulfoxide (DMSO)	µl	Tocris	250	http://www.tocris.com/literature/D__Literature_tempfiles_139921msds.pdf	75438-57-2	4-Chloro-N-(4,5-dihydro-1H-imidazol-2-yl)-6-methoxy-2-methyl-5-pyrimidinamine hydrochloride	Desiccate at +4°C	White solid	Soluble to 100 mM in ethanol and to 100 mM in DMSO	Schafer et al (2002) Presynaptic effects of moxonidine in isolated buffer perfused rat hearts: role of imidazoline-1 receptors and α2-adrenoceptors. J.Pharmacol.Exp.Ther. 303 1163. PMID:12438540 El-Ayoubi et al (2004) Imidazoline receptors but not a2-adrenoceptors are regulated in spontaneously hypertensive rat heart by chronic moxonidine treatment. J.Pharmacol.Exp.Ther. 310 446. PMID:15075383 Ch…
	7	B11	2281	2'-MeCCPA	Very selective and potent A1 receptor agonist	Tocriscreen Total	1	10	mM	Dimethyl sulfoxide (DMSO)	µl	Tocris	250	http://www.tocris.com/literature/D__Literature_tempfiles_149463msds.pdf	205171-12-6	2-Chloro-N-cyclopentyl-2'-methyladenosine	Store at +4°C	White solid	DMSO to 25 mM	Franchetti et al (1998) 2'-C-Methyl analogues of selective adenosine receptor agonists: synthesis and binding studies. J.Med.Chem. 41 1708. Cappellacci et al (2005) Synthesis, biological evaluation, and molecular modeling of ribose-modified adenosine analogues as adenosine receptor agonists. J.Med.Chem. 48 1550.
	7	C02	1046	Zardaverine	PDE3/4 inhibitor	Tocriscreen Total	4	10	mM	Dimethyl sulfoxide (DMSO)	µl	Tocris	250	http://www.tocris.com/literature/D__Literature_tempfiles_166835msds.pdf	101975-10-4	6-[4-(Difluoromethoxy)-3-methoxyphenyl]-3(2H)-pyridazinone	Store at RT	Off-white solid	DMSO to 100 mM	Kilian et al (1989) Is phosphodiesterase inhibition a relevant bronchospasmolytic principle? Agents Actions Suppl. 28 331. Galvan and Schudt (1990) Actions of the phosphodiesterase inhibitor zardaverine on guinea pig ventricular muscle. Naunyn- Schmied.Arch.Pharmacol. 342 221.
	7	C03	0670	PK 11195	Antagonist at peripheral benzodiazepine receptors	Tocriscreen Total	9	10	mM	Dimethyl sulfoxide (DMSO)	µl	Tocris	250	http://www.tocris.com/literature/D__Literature_tempfiles_163621msds.pdf	85532-75-8	1-(2-Chlorophenyl)-N-methyl-N-(1-methylpropyl)-3-isoquinolinecarboxamide	Store at RT	White crystals	Ethanol to 75 mM DMSO to 100 mM	Le Fur et al (1983) Differentiation between two ligands for peripheral benzodiazpine binding sites [3H]-Ro 5-4864 and [3H]- PK11195, by thermodynamic studies. Life Sci. 33 449. Conway et al (1997) Temporal changes in glial fibrillary acidic protein messenger RNA and [3H]PK11195 binding in relation to imidazoline-I2-receptor and α2-adrenoceptor binding in the hippocampus following transient global…
	7	C04	0455	(S)-(-)-Carbidopa	Aromatic L-amino acid decarboxylase inhibitor	Tocriscreen Total	3	10	mM	Dimethyl sulfoxide (DMSO)	µl	Tocris	250	http://www.tocris.com/literature/D__Literature_tempfiles_143934msds.pdf	28860-95-9	(S)-α-Hydrazino-α-methyl-β-(3,4-dihydroxyphenyl)propionic acid	Store at RT	White solid	Ethanol to 10 mM	Merck Index 12 1843. Kopfhammer et al (1985) L-Dopa infusion experiments in combination with the L-dopa decarboxylase inhibitors benserazide and carbidopa - L-dopa metabolism and neuroendocrinological effects. Pharmacopsychiatry 18 143. Cheng et al (1992) Carbidopa inhibition of aromatic L-amino acid decarboxylase in rat brain capilliaries. FASEB J. 6 A1589.
	7	C05	0665	L-NAME hydrochloride	Non-selective NOS inhibitor	Tocriscreen Total	6	10	mM	Dimethyl sulfoxide (DMSO)	µl	Tocris	250	http://www.tocris.com/literature/D__Literature_tempfiles_256245msds.pdf	51298-62-5	NG-Nitro-L-arginine methyl ester hydrochloride	Store at RT	white solid	water to 100 mM DMSO to 100 mM	Knowles et al (1994) Nitric oxide synthases in mammals. Biochem.J. 298 249. Pfeiffer et al (1996) Inhibition of nitric oxide synthesis by NG-nitro-L-arginine methyl ester (L-NAME): requirement for bioactivation to the free acid, NG-nitro-L-arginine. Br.J.Pharmacol. 118 1433. Moore and Handy (1997) Selective inhibitors of neuronal nitric oxide synthase - is no NOS really good NOS for the nervous s…
	7	C06	0432	MY-5445	PDE5 inhibitor	Tocriscreen Total	3	10	mM	Dimethyl sulfoxide (DMSO)	µl	Tocris	250	http://www.tocris.com/literature/D__Literature_tempfiles_269844msds.pdf	78351-75-4	1-(3-Chlorophenylamino)-4-phenylphthalazine	Store at RT	Yellow solid	DMSO to 50 mM ethanol to 5 mM	Hagiwara et al (1984) Effect of 1-(3-chloroanilino)-4-phenylphthalazine (MY-5445), a specific inhibitor of cyclic GMP phosphodiesterase, on human platelet aggregation. J.Pharmacol.Exp.Ther. 228 467. Hidaka and Endo et al (1984) Selective inhibitors of three forms of cyclic nucleotide phosphodiesterase, basic and potential clinical applications. Adv.Cyclic Nucleotide Protein Phosphor.Res. 16 245.
	7	C07	2372	ABT 702 dihydrochloride	Adenosine kinase inhibitor; orally active	Tocriscreen Total	1	10	mM	Dimethyl sulfoxide (DMSO)	µl	Tocris	250	http://www.tocris.com/literature/D__Literature_tempfiles_152370msds.pdf	214697-26-4	5-(3-Bromophenyl)-7-[6-(4-morpholinyl)-3-pyrido[2,3-d]byrimidin-4-amine dihydrochloride	Store at -20°C	Yellow solid	Soluble to 100 mM in DMSO	Jarvis et al (2000) ABT-702 (4-amino-5-(3-bromophenyl)-7-(6-morpholino-pyridin-3-yl)pyrido[2, 3-d]pyrimidine), a novel orally effective adenosine kinase inhibitor with analgesic and anti-inflammatory properties: I. In vitro characterization and acute antinociceptive effects in the mouse. J.Pharmacol.Exp.Ther. 295 1156. Kowaluk et al (2000) ABT-702 (4-amino-5-(3-bromophenyl)-7-(6-morpholino-pyridi…
	7	C08	2252	Doxorubicin hydrochloride	Antitumor antibiotic agent. Inhibits DNA topoisomerase II	Tocriscreen Total	1	10	mM	Dimethyl sulfoxide (DMSO)	µl	Tocris	250	http://www.tocris.com/literature/D__Literature_tempfiles_138213msds.pdf	25316-40-9	10-[(3-Amino-2,3,6-trideoxy-α-L-lyxohexopyranosyl)oxy]-7,8,9,10-tetrahydro-6,8,11-trihydroxy-8-(hydroxyacetyl)-5,12- naphthacenedione hydrochloride	Desiccate at RT	Red crystalline solid	CAUTION - This product is hygroscopic and we recommend that it is desiccated upon arrival. Solutions should be made up as soon as the vial is opened. Soluble to 50 mM in water	Skladanowski and Konopa (1993) Adriamycin and daunomycin induce programmed cell death (apoptosis) in tumour cells. Biochem.Pharmacol. 46 357. PMID:8347161 Patel et al (1997) Identification of yeast DNA topoisomerase II mutants resistant to the antitumor drug doxorubicin: implications for the mechanisms of doxorubicin action and cyotoxicity. Mol.Pharmacol. 52 658. PMID:9380029 Gewirtz (1999) A cri…
	7	C09	1226	Etoposide	Topoisomerase II inhibitor	Tocriscreen Total	3	10	mM	Dimethyl sulfoxide (DMSO)	µl	Tocris	250	http://www.tocris.com/literature/D__Literature_tempfiles_254684msds.pdf	33419-42-0	[5R-[5α,5aβ,8aα,9β(R*)]]-9-[(4,6-0-Ethylidene-β-D-glucopyransoyl)oxy]-5,8,8a,9-tetrahydro-5-(4-hydroxy-3,5-dimethoxyphenyl)furo [3',4':6,7]naptho[2,3-d]-1,3-dioxol-6-(5aH)-one	Store at RT	white solid	Soluble to 100 mM in DMSO	Terada et al (1993) Antitumor agents.3.Synthesis and biological activity of 4β-alkyl derivatives containing hydroxy, amino, and amido groups of 4'-O-demethyl-4-desoxypodophyllotoxin as antitumor agents. J.Med.Chem. 36 1689. PMID:8389875 Burden et al (1996) Toposiomerase II.etoposide interactions direct the formation of drug-induced enzyme-DNA cleavage complexes. J.Biol.Chem. 271 29238. PMID:89105…
	7	C10	2275	TBB	Selective cell-permeable CK2 inhibitor	Tocriscreen Total	2	10	mM	Dimethyl sulfoxide (DMSO)	µl	Tocris	250	http://www.tocris.com/literature/D__Literature_tempfiles_270696msds.pdf	17374-26-4	4,5,6,7-Tetrabromobenzotriazole	Store at +4°C	off-white solid	DMSO to 100 mM ethanol to 15 mM	Sarno et al (2001) Selectivity of 4,5,6,7-tetrabromobenzotriazole, an ATP site-directed inhibitor of protein kinase CK2 ('casein kinase-2'). FEBS Lett. 496 44. Pagano et al (2004) Optimization of protein kinase CK2 inhibitors derived from 4,5,6,7-tetrabromobenzimidazole. J.Med.Chem. 47 6239. Zien et al (2005) Tetrabromobenzotriazole (TBBt) and tetrabromobenzimidazole (TBBz) as selective inhibitor…
	7	C11	2291	1,2,3,4,5,6-Hexabromocyclohexane	Inhibits JAK2 autophosphorylation	Tocriscreen Total	2	10	mM	Dimethyl sulfoxide (DMSO)	µl	Tocris	250	http://www.tocris.com/literature/D__Literature_tempfiles_149084msds.pdf	1837-91-8	1,2,3,4,5,6-Hexabromocyclohexane	Store at RT	White solid	DMSO to 10 mM	Sandberg et al (2005) Identification of 1,2,3,4,5,6-Hexabromocyclohexane as a small molecule inhibitor of Jak2 tyrosine kinase autophosphorylation. J.Med.Chem. 48 2526.
	7	D02	1031	Piribedil	Dopamine agonist	Tocriscreen Total	3	10	mM	Dimethyl sulfoxide (DMSO)	µl	Tocris	250	http://www.tocris.com/literature/D__Literature_tempfiles_191888msds.pdf	78213-63-5	2-[4-(1,3-Benzodioxol-5-ylmethyl)-1-piperazinyl]pyrimidine dihydrochloride	Store at RT	White solid	Soluble to 25 mM in water	Merck Index 12 7648. Offermeier and van Rooyen (1986) A comparative study of the locomotor activity effects of apomorphine and the 'atypical dopamine agonists' (piribedil and S36080). Life Sci. 38 895. PMID:3081774 Jenne (1992) Parkinson's disease: pathological mechanisms and actions of piribedil. J.Neurol. 239 S2. PMID:1634907 Cagnotto et al (1996) In vitro affinity of piribedil for dopamine D3 …
	7	D03	1213	PD 98059	Specific inhibitor of MEK	Tocriscreen Total	5	10	mM	Dimethyl sulfoxide (DMSO)	µl	Tocris	250	http://www.tocris.com/literature/D__Literature_tempfiles_216547msds.pdf	167869-21-8	2-(2-Amino-3-methoxyphenyl)-4H-1-benzopyran-4-one	Store at RT	yellow solid	Soluble to 25 mM in DMSO and to 5 mM in ethanol	Alessi et al (1995) PD 98059 is a specific inhibitor of the activation of mitogen-activated protein kinase kinase in vitro and in vivo. J.Biol.Chem. 270 27489. PMID:7499206 Dudley et al (1995) A synthetic inhibitor of the mitogen-activated protein kinase cascade. Proc.Natl.Acad.Sci.U.S.A. 92 7686. PMID:7644477 Tsang et al (1998) Effects of mitogen-activated protein kinase kinase inhibitor PD 9805…
	7	D04	0644	Thioperamide	H3 antagonist and H4 inverse agonist	Tocriscreen Total	16	10	mM	Dimethyl sulfoxide (DMSO)	µl	Tocris	250	http://www.tocris.com/literature/D__Literature_tempfiles_232106msds.pdf	106243-16-7	N-Cyclohexyl-4-(imidazol-4-yl)-1-piperidinecarbothioamide	Store at -20°C	white solid	DMSO to 100 mM ethanol to 100 mM	Hew et al (1990) Characterisation of histamine H 3 receptors in guinea pig ileum with H 3 selective ligands. Br.J.Pharmacol. 101 621. Liu et al (2001) Cloning and pharmacological characterization of a fourth histamine receptor (H4) expressed in bone marrow. Mol. Pharmacol. 59 420. Ling et al (2004) Histamine H4 receptor mediates eosinophil chemotaxis with cell shape change and adhesion molecule u…
	7	D05	1089	8-Bromo-cGMP, sodium salt	cGMP analog; activates PKG	Tocriscreen Total	6	10	mM	Dimethyl sulfoxide (DMSO)	µl	Tocris	250	http://www.tocris.com/literature/D__Literature_tempfiles_231868msds.pdf	51116-01-9	8-Bromoguanosine cyclic 3',5'-monophosphate sodium salt	Desiccate at -20°C	white solid	Water to 100 mM	Ignarro et al (1974) Stimulation of phagocytic release of neutral protease from human neutrophils by cholinergic amines and cyclic 3',5'- guanosine monophosphate. J.Immunol. 112 210. Buchan et al (1991) Modulation of agonist-induced calcium mobilisation in bovine aortic endothelial cells by phorbol myristate acetate and cyclic AMP but not cyclic GMP. Br.J.Pharmacol. 104 361. Sekhar et al (1992) R…
	7	D06	0431	ML 9 hydrochloride	Myosin light chain kinase inhibitor	Tocriscreen Total	2	10	mM	Dimethyl sulfoxide (DMSO)	µl	Tocris	250	http://www.tocris.com/literature/D__Literature_tempfiles_153400msds.pdf	105637-50-1	1-(5-Chloronaphthalenesulfonyl)homopiperazine hydrochloride	Desiccate at RT	White crystalline solid	DMSO to 25 mM	Hidaka and Hagiwara (1987) Pharmacology of the isoquinoline sulfonamide protein kinase C inhibitors. TiPS 8 162. Seto et al (1991) Effects of HA1077, a protein kinase inhibitor, on myosin phosphorylation and tension in smooth muscle. Eur.J.Pharmacol. 195 267. Hidaka and Koybashi (1992) Pharmacology of protein kinase inhibitors. Ann.Rev.Pharmacol.Toxicol. 32 377. Varnai et al (2009) STIM and Orai:…
	7	D07	2329	Ro 10-5824	Selective D4 receptor partial agonist	Tocriscreen Total	2	10	mM	Dimethyl sulfoxide (DMSO)	µl	Tocris	250	http://www.tocris.com/literature/D__Literature_tempfiles_149371msds.pdf	189744-46-5	5-[(3,6-Dihydro-4-phenyl-1(2H)-pyridinyl)methyl]-2-methyl-4-pyrimidinamine dihydrochloride	Desiccate at RT	White solid	Water to 100 mM DMSO to 75 mM
	7	D08	1304	BW-B 70C	5-Lipoxygenase inhibitor	Tocriscreen Total	2	10	mM	Dimethyl sulfoxide (DMSO)	µl	Tocris	250	http://www.tocris.com/literature/D__Literature_tempfiles_11298msds.pdf	134470-38-5	N-[3-[3-(-Fluorophenoxy)phenyl]-1-methyl-2-propenyl]-N-hydroxyurea	Desiccate at -20°C	White solid	Soluble to 3 mM in ethanol and to 3 mM in DMSO	Salmon et al (1990) Inhibition of 5-lipoxygenase: development of hydroxamic acids and hydroxyureas as potential therapeutic agents. Adv.Prost.Throm.Leuk.Res. 21 109. PMID:1847758 Payne et al (1991) Hydroxamic acids and hydroxyureas as novel, selective 5-lipoxygenase inhibitors for possible use in asthma. Agents Actions Suppl. 34 189. PMID:1793063 Yeadon et al (1993) Effect of BW B70C, a novel inh…
	7	D09	2337	Trequinsin hydrochloride	Ultrapotent inhibitor of PDE3	Tocriscreen Total	1	10	mM	Dimethyl sulfoxide (DMSO)	µl	Tocris	250	http://www.tocris.com/literature/D__Literature_tempfiles_148068msds.pdf	78416-81-6	2,3,6,7-Tetrahydro-9,10-dimethoxy-3-methyl-2-[(2,4,6-trimethylphenyl)imino]-4H-pyrimido[6,1-a]isoquinolin-4-one hydrochloride	Desiccate at RT	Pale yellow solid	Soluble to 100 mM in DMSO and to 100 mM in ethanol	Ruppert and Weithmann (1982) HL 725, an extremely potent inhibitor of platelet phosphodiesterase and induced platelet aggregation in vitro. Life Sci. 31 2037. PMID:6294426 Lal et al (1984) Trequinsin, a potent new antihypertensive vasodilator in the series of 2-(arylimino)-3-alkyl-9,10-dimethoxy- 3,4,6,7-tetrahydro-2H-pyrimido[6,1-a]isoquinolin-4-ones. J.Med.Chem. 27 1470. PMID:6492077 Agarwal et…
	7	D10	2318	Pravastatin sodium salt	HMG-CoA reductase inhibitor	Tocriscreen Total	1	10	mM	Dimethyl sulfoxide (DMSO)	µl	Tocris	250	http://www.tocris.com/literature/D__Literature_tempfiles_142285msds.pdf	81131-70-6	(βR,δR,1S,2S,6S,8S,8aR)-1,2,6,7,8,8a-Hexahydro-β,δ,6-trihydroxy-2-methyl-8-[(2S)-2-methyl-1-oxobutoxy]-1-naphthaleneheptanoic acid monosodium salt	Desiccate at RT	White solid	water to 100 mM	Hamelin and Turgeon (1998) Hydrophilicity/lipophilicity: relevance for the pharmacology and clinical effects of HMG-CoA reductase inhibitors. TiPS 19 26.
	7	D11	2417	BIBU 1361 dihydrochloride	Selective inhibitor of EGFR-kinase	Tocriscreen Total	2	10	mM	Dimethyl sulfoxide (DMSO)	µl	Tocris	250	http://www.tocris.com/literature/D__Literature_tempfiles_166296msds.pdf	793726-84-8	N-(3-Chloro-4-fluorophenyl)-6-[4-[(diethylamino)methyl]-1-piperidinyl]-pyrimido[5,4-d]pyrimidin-4-amine dihydrochloride	Desiccate at +4°C	Yellow solid	When purchsed as a 1mg unit, this product is supplied as a lyophilised solid and may be very hard to visualise. Solutions should be made by adding solvent directly to the vial. The vial should then be vortexed vigorously to ensure the product has completely dissolved. water to 100 mM DMSO to 25 mM ethanol to 5 mM	Solca et al (2004) Inhibition of epidermal growth factor receptor activity by two pyrimidopyrimidine derivatives. J.Pharmacol.Exp.Ther. 311 502.
	7	E02	1141	Dibutyryl-cAMP, sodium salt	Cell-permeable cAMP analog	Tocriscreen Total	3	10	mM	Dimethyl sulfoxide (DMSO)	µl	Tocris	250	http://www.tocris.com/literature/D__Literature_tempfiles_238874msds.pdf	16980-89-5	N6,O2'-Dibutyryl adenosine 3',5'-cyclic monophosphate sodium salt	Desiccate at -20°C	white solid	water to 100 mM phosphate buffered saline to 100 mM	Carranza et al (1998) Protein kinase A induces recruitment of active Na+,K+-ATPase units to the plasma membrane of rat proximal convoluted tubule cells. J.Physiol. 511 235. Hei et al (1991) Lack of correlation between activation of cyclic AMP- dependent protein kinase and inhibition of contraction of rat vas deferens by cyclic AMP analogs. Mol.Pharmacol. 39 233. Imamura et al (1998) Differential …
	7	E03	1140	8-Bromo-cAMP, sodium salt	Cell-permeable cAMP analog	Tocriscreen Total	4	10	mM	Dimethyl sulfoxide (DMSO)	µl	Tocris	250	http://www.tocris.com/literature/D__Literature_tempfiles_206918msds.pdf	76939-46-3	8-Bromoadenosine-3',5'-cyclic monophosphate sodium salt	Desiccate at -20°C	White solid	Water to 100 mM	Carranza et al (1998) Protein kinase A induces recruitment of active Na+,K+-ATPase units to the plasma membrane of rat proximal convoluted tubule cells. J.Physiol. 511 235. Hei et al (1991) Lack of correlation between activation of cyclic AMP- dependent protein kinase and inhibition of contraction of rat vas deferens by cyclic AMP analogs. Mol.Pharmacol. 39 233. Chow et al (1998) Functional modul…
	7	E04	0623	Prazosin hydrochloride	α1 and α2B antagonist. MT3 antagonist	Tocriscreen Total	4	10	mM	Dimethyl sulfoxide (DMSO)	µl	Tocris	250	http://www.tocris.com/literature/D__Literature_tempfiles_53857msds.pdf	19237-84-4	1-(4-Amino-6,7-dimethoxy-2-quinazolinyl)-4-(2-furanylcarbonyl)piperazine hydrochloride	Store at RT	White solid	Soluble to 25 mM in DMSO and to 5 mM in ethanol	Merck Index 12 7897. Pickering and Niles (1990) Pharmacological characterization of melatonin binding sites in Syrian hamster hypothalamus. Eur.J.Pharmacol. 175 71. PMID:2157597 Mathe et al (1996) Prazosin inhibits MK-801-induced hyperlocomotion and dopamine release in the nucleus accumbens. Eur.J.Pharmacol. 309 1. PMID:8864686 Paul et al (1999) Characterisation of 2-[125I]iodomelatonin binding s…
	7	E05	1066	IB-MECA	A3 selective agonist	Tocriscreen Total	3	10	mM	Dimethyl sulfoxide (DMSO)	µl	Tocris	250	http://www.tocris.com/literature/D__Literature_tempfiles_10157msds.pdf	152918-18-8	1-Deoxy-1-[6-[[(3-iodophenyl)methyl]amino]-9H-purin-9-yl]-N-methyl-β-D-ribofuranuronamide	Desiccate at +4°C	White solid	CAUTION - This product is light sensitive and we recommend that solutions are protected from exposure to light. DMSO to 25 mM	Gallo-Rodriguez et al (1994) Structure-activity relationships of N6-benzyladenosine-5'-uronamides as A3-selective adenosine agonists. J.Med.Chem. 37 636. Klotz (2000) Adenosine receptors and their ligands. Naunyn-Schmied.Arch.Pharmacol. 362 382. Park et al (2006) N6-(3- iodobenzyl)-adenosine-5'-N-methylcarboxamide confers cardioprotection at reperfusion by inhibiting mitochondrial permeability tr…
	7	E06	0610	Parthenolide	5-HT release inhibitor	Tocriscreen Total	11	10	mM	Dimethyl sulfoxide (DMSO)	µl	Tocris	250	http://www.tocris.com/literature/D__Literature_tempfiles_273493msds.pdf	20554-84-1	[1aR-(1aR*,4E,7aS*,10aS*,-10bR*)]-2,3-6,7,7a,8,10a,10b-Octahydro-1a,5-dimethyl-8-methyleneoxireno[9,10] cyclodeca[1,2-b]furan-9(1aH)-one	Desiccate at +4°C	Off-white solid	Soluble to 100 mM in DMSO	Heptinstall et al (1986) Compounds extracted from feverfew that have anti-secretory activity contain an α-methylene butyrolactone unit. J.Pharm.Pharmacol. 38 709. PMID:2877077 Murphy et al (1988) Randomized double-blind placebo controlled trial of feverfew in migraine prevention. Lancet 2 189. PMID:2899663 Groenewegen and Heptinstall (1990) A comparison of the effects of an extract of feverfew an…
	7	E07	2308	Tabimorelin	Potent, orally active ghrelin receptor agonist	Tocriscreen Total	1	10	mM	Dimethyl sulfoxide (DMSO)	µl	Tocris	250	http://www.tocris.com/literature/D__Literature_tempfiles_152054msds.pdf	193079-69-5	N-[(2E)-5-Amino-5-methyl-1-oxo-2-hexenyl]-N-methyl-3-(2-naphthalenyl)-D-alanyl-N,Nα-dimethyl-D-phenylalaninamide hemifumarate	Desiccate at RT	White solid	CAUTION - This product is light sensitive and we recommend that solutions are protected from exposure to light. Water to 10 mM DMSO to 100 mM	Hansen et al (1999) Pharmacological characterisation of a new oral GH secretagogue, NN703. Eur.J.Endocrinol. 141 180. Holm et al (2004) Adipogenic and orexigenic effects of the ghrelin-receptor ligand tabimorelin are diminished in leptin-signalling-deficient ZDF rats. Eur.J.Pharmacol. 150 893.
	7	E08	1264	SB 202190	Potent, selective inhibitor of p38 MAPK	Tocriscreen Total	2	10	mM	Dimethyl sulfoxide (DMSO)	µl	Tocris	250	http://www.tocris.com/literature/D__Literature_tempfiles_11244msds.pdf	152121-30-7	4-[4-(4-Fluorophenyl)-5-(4-pyridinyl)-1H-imidazol-2-yl]phenol	Store at -20°C	Off-white crystalline solid	DMSO to 100 mM	Jiang et al (1996) Characterization of the structure and function of a new mitogen-activated protein kinase (p38β). J.Biol.Chem. 271 17920. Frantz et al (1998) The activation of p38 mitogen-activated protein kinase determines the efficiency of ATP competition for pyridinylimidazole inhibitor binding. Biochemistry 37 13846. Nemoto et al (1998) Induction of apoptosis by SB 202190 through inhibition…
	7	E09	2324	Necrostatin-1	Novel inhibitor of non-apoptotic cell death (necroptosis)	Tocriscreen Total	1	10	mM	Dimethyl sulfoxide (DMSO)	µl	Tocris	250	http://www.tocris.com/literature/D__Literature_tempfiles_146027msds.pdf	4311-88-0	5-(1H-Indol-3-ylmethyl)-3-methyl-2-thioxo-4-imidazolidinone	Store at RT	Light yellow solid	DMSO to 30 mM Ethanol to 15 mM	Degterev et al (2005) Chemical inhibitor of nonapoptotic cell death with therapeutic potential for ischemic brain injury. Nat.Chem.Biol. 1 112. Degterev et al (2008) Identification of RIP1 kinase as a specific cellular target of necrostatins. Nat.Chem.Biol. 4 313.
	7	E10	2228	Leflunomide	Dihydroorotate dehydrogenase inhibitor	Tocriscreen Total	1	10	mM	Dimethyl sulfoxide (DMSO)	µl	Tocris	250	http://www.tocris.com/literature/D__Literature_tempfiles_133386msds.pdf	75706-12-6	5-Methyl-N-[4-(trifluoromethyl)phenyl]-4-isoxazolecarboxamide	Store at +4°C	White crystalline solid	Soluble to 100 mM in ethanol and to 100 mM in DMSO	Greene et al (1995) Inhibition of dihydroorotate dehydrogenase by the immunosuppressive agent leflunomide. Biochem.Pharmacol. 50 861. PMID:7575649 Cherwinski et al (1995) The immunosuppressant leflunomide inhibits lymphocyte proliferation by inhibiting pyrimidine biosynthesis. J.Pharmacol.Exp.Ther. 275 1043. PMID:7473131 Brazelton and Morris (1996) Molecular mechanisms of action of new xenobiotic…
	7	E11	2202	Zatebradine hydrochloride	Bradycardic agent; blocks If pacemaker current	Tocriscreen Total	1	10	mM	Dimethyl sulfoxide (DMSO)	µl	Tocris	250	http://www.tocris.com/literature/D__Literature_tempfiles_137484msds.pdf	91940-87-3	3-[3-[[2-(3,4-Dimethoxyphenyl)ethyl]methylamino]propyl]-1,3,4,5-tetrahydro-7,8-dimethoxy-2H-3-benzazepin-2-one hydrochloride	Desiccate at +4°C	White solid	water to 100 mM	Van Bogaert et al (1990) Use- and frequency-dependent blockade by UL-FS 49 of the if pacemaker current in sheep cardiac Purkinje fibres. Eur.J.Pharmacol. 187 241. Goethals et al (1993) Use-dependent block of the pacemaker current I(f) in rabbit sinoatrial node cells by zatebradine (UL-FS 49). On the mode of action of sinus node inhibitors. Circulation 88 2389. Romanelli et al (2005) Design, synth…
	7	F02	0600	Nimodipine	Ca2+ channel blocker (L-type)	Tocriscreen Total	2	10	mM	Dimethyl sulfoxide (DMSO)	µl	Tocris	250	http://www.tocris.com/literature/D__Literature_tempfiles_241054msds.pdf	66085-59-4	1,4-Dihydro-2,6-dimethyl-4-(3-nitrophenyl)-3,5-pyridinedicarboxylic acid 2-methyloxyethyl 1-methylethyl ester	Store at RT	yellow solid	CAUTION - This product is light sensitive and we recommend that solutions are protected from exposure to light. DMSO to 100 mM ethanol to 10 mM	Auer et al (1981) Pial arterial vasodilation by intravenous nimodipine in cats. Arzneim.Forsch. 9 1423. Izquierdo (1990) Nimodipine and the recovery of memory. TiPS 11 309. Kappelle et al (1994) Beneficial effect of the Ca2+ antagonist, nimodipine, on existing diabetic neuropathy in the BB/Wor rat. Br.J.Pharmacol. 111 887. Batuecas et al (1998) Effects of chronic nimodipine on working memory of o…
	7	F03	0599	Naloxone hydrochloride	Broad spectrum opioid antagonist	Tocriscreen Total	9	10	mM	Dimethyl sulfoxide (DMSO)	µl	Tocris	250	http://www.tocris.com/literature/D__Literature_tempfiles_282437msds.pdf	357-08-4	(5α)-4,5-Epoxy-3,14-dihydro-17-(2-propenyl)morphinan-6-one hydrochloride	Store at RT	White solid	Soluble to 100 mM in water	Merck Index 12 6449. Olson et al (1996) Endogenous opiates: 1995. Peptides 17 1421. Pinelli and Trivulzio (1997) Quantitative evaluation of opioid withdrawal signs in rats repeatedly treated with morphine and injected with naloxone, in the absence or presence of the antiabstinence agent clonidine. J.Pharmacol.Toxicol.Methods 38 117. PMID:9523765 Spivak et al (1997) Naloxone activation of mu-opioi…
	7	F04	1123	(S)-(+)-Niguldipine hydrochloride	α1 antagonist, L-type Ca2+ channel blocker	Tocriscreen Total	1	10	mM	Dimethyl sulfoxide (DMSO)	µl	Tocris	250	http://www.tocris.com/literature/D__Literature_tempfiles_10492msds.pdf	113165-32-5	(S)-1,4-Dihydro-2,6-dimethyl-4-(3-nitrophenyl)-3,5-pyridinedicarboxylic acid, 3-(4,4-diphenyl-1-piperidinyl)propyl methyl ester hydrochloride	Desiccate at -20°C	Yellow solid	water to 10 mM	Boer et al (1989) (+)-Niguldipine binds with very high affinity to Ca2+ channels and to a subtype of alpha1-adrenoceptor. Eur.J.Pharmacol. 172 131. Graziadei et al (1989) Stereoselective binding of niguldipine enantiomers to alpha1A- adrenoceptors labeled with [3H]5-methyl-urapidil. Eur.J.Pharmacol. 172 329. Hollt et al (1992) Stereoisomers of calcium antagonists which differ markedly in their po…
	7	F05	0593	NPPB	Chloride channel blocker	Tocriscreen Total	3	10	mM	Dimethyl sulfoxide (DMSO)	µl	Tocris	250	http://www.tocris.com/literature/D__Literature_tempfiles_246853msds.pdf	107254-86-4	5-Nitro-2-(3-phenylpropylamino)benzoic acid	Store at RT	yellow solid	DMSO to 100 mM ethanol to 100 mM	Wangemann et al (1986) Cl--channel blockers in the thick ascending limb of the loop of Henle. Structure-activity relationship. Pflugers Arch. 407 S128. Keeling et al (1991) Effects of NPPB (5-nitro-1-(3-phenylpropylamino)benzoic acid on chloride transport in intestinal tissues and the T84 cell line. Biochim.Biophys.Acta 115 42. Kirkup et al (1996) Investigation of the effects of 5-nitro-2-(3-phen…
	7	F06	0590	Metergoline	5-HT2 antagonist. Also 5-HT1 antagonist and 5-HT1D ligand. Has moderate affinity for 5-HT6 and high affinity for 5-HT7	Tocriscreen Total	1	10	mM	Dimethyl sulfoxide (DMSO)	µl	Tocris	250	http://www.tocris.com/literature/D__Literature_tempfiles_7586msds.pdf	17692-51-2	[(8β)-1,6-Dimethylergolin-8-yl)methyl]carbamic acid phenylmethyl ester	Store at RT	Light yellow crystalline solid	DMSO to 100 mM	Bagdy et al (1992) Pharmacological characterization of serotonin receptor subtypes involved in vasopressin and plasma renin activity responses to serotonin agonists. Eur.J.Pharmacol. 210 285. Miller et al (1992) Agonist activity of sumatriptan and metergoline at the human 5-HT1Db receptor in the action of sumatriptan. Eur.J.Pharmacol. 227 99. Aulakh et al (1992) Effects of various serotonin recep…
	7	F07	2373	T 0901317	Potent liver X receptor (LXR) agonist	Tocriscreen Total	1	10	mM	Dimethyl sulfoxide (DMSO)	µl	Tocris	250	http://www.tocris.com/literature/D__Literature_tempfiles_153918msds.pdf	293754-55-9	N-(2,2,2-Trifluoroethyl)-N-[4-[2,2,2-trifluoro-1-hydroxy-1-(trifluoromethyl)ethyl]phenyl]benzenesulfonamide	Store at +4°C	White solid	Soluble to 100 mM in DMSO and to 100 mM in ethanol	Repa et al (2000) Regulation of absorption and ABC1-mediated efflux of cholesterol by RXR heterodimers. Science 289 1524. PMID:10968783 Houck et al (2004) T0901317 is a dual LXR/FXR agonist. Mol.Gen.Metab. 83 184. Koldamova et al (2005) The liver X receptor ligand T0901317 decreases amyloid β production in vitro and in a mouse model of Alzheimer's disease. J.Biol.Chem. 280 4079. PMID:15557325 Mit…
	7	F08	1324	RX 821002 hydrochloride	Potent, selective α2D antagonist	Tocriscreen Total	3	10	mM	Dimethyl sulfoxide (DMSO)	µl	Tocris	250	http://www.tocris.com/literature/D__Literature_tempfiles_35375msds.pdf	102575-24-6	2-(2,3-Dihydro-2-methoxy-1,4-benzodioxin-2-yl)-4,5-dihydro-1H-imidazole hydrochloride	Desiccate at RT	White solid	Soluble to 100 mM in water	O'Rourke et al (1994) Characterisation of [3H]RX 821002 binding to alpha-2 adrenergic receptor subtypes. J.Pharmacol.Exp.Ther. 268 1362. PMID:7908054 Erdbrugger et al (1995) Does [3H]2-methoxy-idazoxan (RX 821002) detect more alpha-2-adrenoceptor agonist high-affinity sites than [3H]rauwolscine? A comparison of nine tissues and cell lines. J.Pharmacol.Exp.Ther. 273 1287. PMID:7791100 Trendelenbur…
	7	F09	2270	SCH 58261	Potent, highly selective A2A antagonist	Tocriscreen Total	3	10	mM	Dimethyl sulfoxide (DMSO)	µl	Tocris	250	http://www.tocris.com/literature/D__Literature_tempfiles_238753msds.pdf	160098-96-4	2-(2-Furanyl)-7-(2-phenylethyl)-7H-pyrazolo[4,3-e][1,2,4]triazolo[1,5-c]pyrimidin-5-amine	Store at RT	white fluffy solid	DMSO to 100 mM ethanol to 10 mM	Zocchi et al (1996) Binding of the radioligand [3H]-SCH 58261, a new non-xanthine A2A adenosine receptor antagonist, to rat striatal membranes. J.Pharmacol.Exp.Ther. 276 398. Belardinelli et al (1997) The A2A adenosine receptor mediates coronary vasodilation. J.Pharmacol.Exp.Ther. 284 1066. Bastia et al (2002) Effects of A1 and A2A adenosine receptor ligands in mouse acute models of pain. Neurosc…
	7	F10	2198	Mibefradil dihydrochloride	Ca2+ channel blocker (T-type)	Tocriscreen Total	3	10	mM	Dimethyl sulfoxide (DMSO)	µl	Tocris	250	http://www.tocris.com/literature/D__Literature_tempfiles_251416msds.pdf	116644-53-2	(1S,2S)-2-[2-[[3-(1H-Benzimidazol-2yl)propyl]methylamino]ethyl]-6-fluoro-1,2,3,4-tetrahydro-1-(1-methylethyl)-2-naphthalenyl methoxyacetoacetate dihydrochloride	Desiccate at RT	white powder	water to 50 mM DMSO to 100 mM	Osterrieder and Holck (1989) In vitro pharmacologic profile of Ro 40-5967, a novel Ca2+ channel blocker with potent vasodilator but weak inotropic action. J.Cardiovasc.Pharmacol. 13 754. Veniant et al (1991) Hemodynamic profile of Ro 40-5967 in conscious rats: comparison with diltiazem, verapamil, and amlodipine. J.Cardiovasc.Pharmacol. 18 Suppl 10 S55. Mehrke et al (1994) The Ca(++)-channel bloc…
	7	F11	1212	MPEP hydrochloride	mGlu5 antagonist and positive allosteric modulator at mGlu4	Tocriscreen Total	10	10	mM	Dimethyl sulfoxide (DMSO)	µl	Tocris	250	http://www.tocris.com/literature/D__Literature_tempfiles_166294msds.pdf	96206-92-7	2-Methyl-6-(phenylethynyl)pyridine hydrochloride	Desiccate at +4°C	White solid	Soluble to 5 mM in water and to 100 mM in DMSO	Gasparini et al (1999) 2-Methyl-6-(phenylethynyl)-pyridine (MPEP), a potent, selective and systemically active mGlu5 receptor antagonist. Neuropharmacology 38 1493. PMID:10530811 Salt et al (1999) Antagonism of the mGlu5 agonist 2-chloro-5-hydroxyphenylglycine by the novel selective mGlu5 antagonist 6- methyl-2-(phenylethynyl)-pyridine (MPEP) in the thalamus. Br.J.Pharmacol. 127 1057. PMID:104552…
	7	G02	0454	Carbetapentane citrate	High affinity σ1 ligand	Tocriscreen Total	1	10	mM	Dimethyl sulfoxide (DMSO)	µl	Tocris	250	http://www.tocris.com/literature/D__Literature_tempfiles_7073msds.pdf	23142-01-0	1-Phenylcyclopentanecarboxylic acid 2-(2-diethylaminoethoxy)ethyl ester citrate	Store at RT	White solid	DMSO to 75 mM	Rothman et al (1991) Labelling by [3H]1,3-di(2-tolyl)guanidine of two high affinity binding sites in guinea pig brain: evidence for allosteric regulation by calcium channel antagonists and pseudoallosteric modulation by σ ligands. Mol.Pharmacol. 39 222. Quirion et al (1992) A proposal for the classification of sigma binding sites. TiPS 13 85.
	7	G03	0448	Calpeptin	Calpain and cathepsin L inhibitor	Tocriscreen Total	4	10	mM	Dimethyl sulfoxide (DMSO)	µl	Tocris	250	http://www.tocris.com/literature/D__Literature_tempfiles_7058msds.pdf	117591-20-5		Desiccate at +4°C	White solid	DMSO to 100 mM	Tsujinaka et al (1988) Synthesis of a new cell penetrating calpain inhibitor (calpeptin). Biochem.Biophys.Res.Comm. 153 1201. Sasaki et al (1990) Inhibitory effect of di-and tripeptidyl aldehydes on calpains and cathepsins. J.Enz.Inhib. 3 195. Mehdi (1991) Cell-penetrating inhibitors of calpain. TiBS 16 150. Schoenwaelder and Burridge (1999) Evidence for a calpeptin-sensitive protein-tyrosine pho…
	7	G04	0475	Dihydroergotamine mesylate	Partial α agonist. Non-selective	Tocriscreen Total	1	10	mM	Dimethyl sulfoxide (DMSO)	µl	Tocris	250	http://www.tocris.com/literature/D__Literature_tempfiles_7172msds.pdf	6190-39-2	9,10-Dihydro-12'-hydroxy-2'-methyl-5'-(phenylmethyl)ergotaman-3',6',18-trione mesylate	Store at RT	White solid	Soluble to 100 mM in DMSO	de Boer et al (1991) Carotid vascular effects of ergotamine and dihydroergotamine in the pig: no exclusive mediation via 5-HT1- like receptors. Br.J.Pharmacol. 104 183. PMID:1664762 Doggrell et al (1992) Further analysis of the inhibitory effects of dihydroergotamine, cyproheptadine and ketanserin on the responses of the rat aorta to 5-hydroxytryptamine. J.Auton.Pharmacol. 12 223. PMID:1512277 Vi…
	7	G05	0474	Dihydroergocristine mesylate	Partial α agonist. Non-selective	Tocriscreen Total	1	10	mM	Dimethyl sulfoxide (DMSO)	µl	Tocris	250	http://www.tocris.com/literature/D__Literature_tempfiles_7169msds.pdf	24730-10-7	(5'α,10α)-9,10-Dihydro-12'-hydroxy-2'-(1-methylethyl)-5'-(phenylmethyl)-ergotaman-3',6',18-trione mesylate	Store at RT	White solid	Soluble to 25 mM in DMSO	Drago (1988) Dihydroergocristine and memory alterations of aged male rats. Pharmacol.Biochem.Behav. 30 961. PMID:3147464
	7	G06	0571	PCA 4248	PAF receptor antagonist	Tocriscreen Total	2	10	mM	Dimethyl sulfoxide (DMSO)	µl	Tocris	250	http://www.tocris.com/literature/D__Literature_tempfiles_169962msds.pdf	123875-01-4	1,4-Dihydro-2,4,6-trimethyl-3,5-pyridinedicarboxylic acid methyl 2-(phenylthio)ethyl ester	Desiccate at -20°C	White powder	DMSO to 100 mM Ethanol to 100 mM	Sunkel et al (1990) 4-Alkyl-1,4-dihydropyridine derivatives as specific PAF-acether antagonists. J.Med.Chem. 33 3205. Sunkel et al (1990) 1,4-Dihydropyridines, a new class of platelet activating factor receptor antagonists: in vitro pharmacological studies. J.Pharmacol.Exp.Ther. 255 28. Fernandez-Gallardo et al (1990) Pharmacological actions of PCA 4248, a new platelet-activating factor receptor …
	7	G07	2398	SNAP 5089	Subtype-selective α1A antagonist	Tocriscreen Total	1	10	mM	Dimethyl sulfoxide (DMSO)	µl	Tocris	250	http://www.tocris.com/literature/D__Literature_tempfiles_181219msds.pdf	157066-76-7	5-[[[3-(4,4-Diphenyl-1-piperidinyl)propyl]amino]carbonyl]-1,4-dihydro-2,6-dimethyl-4-(4-nitrophenyl)-3-pyridinecarboxylic acid methyl ester hydrochloride	Store at +4°C	Yellow solid	DMSO to 100 mM ethanol to 100 mM	Wetzel et al (1995) Discovery of α1a-adrenergic receptor antagonists based on the L-type Ca2+ channel antagonist niguldipine. J.Med.Chem. 38 1579. Leonardi et al (1997) Pharmacological characterization of the uroselective alpha-1 antagonist Rec 15-2739 (SB 216469): role of the alpha-1L adrenoceptor in tissue selectivity, Part I. J.Pharmacol.Exp.Ther. 281 1272. Kava et al (1998) α1L-adrenceptor me…
	7	G08	2238	GW 441756	Potent, selective TrkA inhibitor	Tocriscreen Total	1	10	mM	Dimethyl sulfoxide (DMSO)	µl	Tocris	250	http://www.tocris.com/literature/D__Literature_tempfiles_140080msds.pdf	504433-23-2	1,3-Dihydro-3-[(1-methyl-1H-indol-3-yl)methylene]-2H-pyrrolo[3,2-b]pyridin-2-one	Store at RT	Red solid	DMSO to 15 mM	Wood et al (2004) Discovery and in vitro evaluation of potent TrkA kinase inhibitors: oxindole and aza-oxindoles. Bioorg.Med.Chem.Lett. 14 953.
	7	G09	2268	NNC 55-0396 dihydrochloride	Highly selective Ca2+ channel blocker (T-type)	Tocriscreen Total	3	10	mM	Dimethyl sulfoxide (DMSO)	µl	Tocris	250	http://www.tocris.com/literature/D__Literature_tempfiles_158960msds.pdf	357400-13-6	(1S,2S)-2-[2-[[3-(1H-Benzimidazol-2-yl)propyl]methylamino]ethyl]-6-fluoro-1,2,3,4-tetrahydro-1-(1-methylethyl)-2-naphthalenyl cyclopropanecarboxylate dihydrochloride	Desiccate at RT	White solid	water to 25 mM	Huang et al (2004) NNC 55-0396 [(1S,2S)-2-(2-(N-[(3-benzimidazol-2-yl)propyl]-N-methylamino)ethyl)-6-fluoro-1,2,3,4-tetrahydro-1-isopropyl-2- naphtyl cyclopropanecarboxylate dihydrochloride]: A new selective inhibitor of T-type calcium channels. J.Pharmacol.Exp.Ther. 309 193. Chen et al (2010) CaV3.2 T-type Ca2+ channel-dependent activation of ERK in paraventricular thalamus modulates acid-induce…
	7	G10	2237	BRL 50481	Selective PDE7 inhibitor	Tocriscreen Total	1	10	mM	Dimethyl sulfoxide (DMSO)	µl	Tocris	250	http://www.tocris.com/literature/D__Literature_tempfiles_135599msds.pdf	433695-36-4	N,N,2-Trimethyl-5-nitro-benzenesulfonamide	Store at +4°C	Cream solid	Ethanol to 100 mM DMSO to 100 mM	Smith et al (2004) Discovery of BRL 50481 [3-(N,N-dimethylsulfonamido)-4-methyl-nitrobenzene], a selective inhibitor of phosphodiesterase 7: in vitro studies in human monocytes, lung macrophages, and CD8+ T-lymphocytes. Mol.Pharmacol. 66 1679.
	7	G11	2276	FPL 55712	Leukotriene receptor antagonist	Tocriscreen Total	1	10	mM	Dimethyl sulfoxide (DMSO)	µl	Tocris	250	http://www.tocris.com/literature/D__Literature_tempfiles_156680msds.pdf	40786-08-1	7-[3-(4-Acetyl-3-hydroxy-2-propylphenoxy)-2-hydroxypropoxy]-4-oxo-8-propyl-4H-1-benzopyran-2-carboxylic acid	Store at -20°C	Off-white solid	100mM NaOH to 50 mM	Jones et al (1983) Pharmacological study of the effects of leukotrienes C4, D4, E4 & F4 on guinea pig trachealis: interaction with FPL-55712. Prostaglandins 26 833. O'Donnell and Welton (1984) Pharmacologic properties of FPL 55712 administered by aerosol. Agents Actions 14 43. Folkerts et al (1995) Leukotrienes mediate tracheal hyperresponsiveness after nitric oxide synthesis inhibition. Eur.J.Ph…
	7	H02	0427	Bromocriptine mesylate	Selective D2-like agonist	Tocriscreen Total	6	10	mM	Dimethyl sulfoxide (DMSO)	µl	Tocris	250	http://www.tocris.com/literature/D__Literature_tempfiles_117296msds.pdf	22260-51-1	(5'α)-2-Bromo-12'-hydroxy-2'-(1-methylethyl)-5'-(2-methylpropyl)ergotaman-3',6',18-trione mesylate	Store at RT	White solid	ethanol to 10 mM DMSO to 100 mM	Traub et al (1985) The effects of chronic bromocriptine treatment on behaviour and dopamine receptor binding in the rat striatum. Eur.J.Pharmacol. 118 147. Lieberman and Goldstein (1985) Bromocriptine in Parkinson disease. Pharmacol.Rev. 37 217. Aubner et al (1990) Bromocriptine produces decreases in cocaine self-administration in the rat. Neuropsychopharmacology 3 101. Seeman and Van Tol (1994) …
[truncated: 570 more rows]
